# Supplementary material for: Polysaccharide-based liquid storage and transport media for non-refrigerated preservation of bacterial pathogens
Source: PLoS One. 2019 Sep 6;14(9):e0221831. doi: 10.1371/journal.pone.0221831 (PMC6730858; doi:10.1371/journal.pone.0221831)
Supplement: S1 Table — (XLSX) [file pone.0221831.s001.xlsx]

## Sheet: F_novicida_X_campestris
Distribution Statement: A. Approved for public release; distribution is unlimited
Protein	Description	Fn_0_PBS_A_R1	Fn_0_PBS_A_R2	Fn_0_PBS_A_R3	Fn_0_PBS_B_R1	Fn_0_PBS_B_R2	Fn_0_PBS_B_R3	Fn_0_PBS_C_R1	Fn_0_PBS_C_R2	Fn_0_PBS_C_R3	Fn_7_PBS_A_R1	Fn_7_PBS_A_R2	Fn_7_PBS_A_R3	Fn_7_PBS_B_R1	Fn_7_PBS_B_R2	Fn_7_PBS_B_R3	Fn_7_PBS_C_R1	Fn_7_PBS_C_R2	Fn_7_PBS_C_R3	Fn_21_PBS_A_R1	Fn_21_PBS_A_R2	Fn_21_PBS_A_R3	Fn_21_PBS_B_R1	Fn_21_PBS_B_R2	Fn_21_PBS_B_R3	Fn_21_PBS_C_R1	Fn_21_PBS_C_R2	Fn_21_PBS_C_R3	Fn_45_PBS_A_R1	Fn_45_PBS_A_R2	Fn_45_PBS_A_R3	Fn_45_PBS_B_R1	Fn_45_PBS_B_R2	Fn_45_PBS_B_R3	Fn_45_PBS_C_R1	Fn_45_PBS_C_R2	Fn_45_PBS_C_R3	Fn_0_XG_A_R1	Fn_0_XG_A_R2	Fn_0_XG_A_R3	Fn_0_XG_B_R1	Fn_0_XG_B_R2	Fn_0_XG_B_R3	Fn_0_XG_C_R1	Fn_0_XG_C_R2	Fn_0_XG_C_R3	Fn_7_XG_A_R1	Fn_7_XG_A_R2	Fn_7_XG_A_R3
NP_635397.1	DNA polymerase III subunit beta [Xanthomonas campestris pv. campestris str. ATCC 33913]																																					5	2
NP_635403.1	TonB protein [Xanthomonas campestris pv. campestris str. ATCC 33913]																																					7	3	6	4	3	2	6		4	2		3
NP_635404.1	biopolymer transport ExbB protein [Xanthomonas campestris pv. campestris str. ATCC 33913]																																					9	6	10	7	8	11	10	10	11	11	11	5
NP_635412.1	hypothetical protein XCC0017 [Xanthomonas campestris pv. campestris str. ATCC 33913]																																					11	5	5	3	6	7	6	6	2	6	3	3
NP_635480.1	hypothetical protein XCC0085 [Xanthomonas campestris pv. campestris str. ATCC 33913]																																					2
NP_635486.1	methanol dehydrogenase regulator [Xanthomonas campestris pv. campestris str. ATCC 33913]																																						2			2				2			2
NP_635491.1	fructose-1,6-bisphosphatase [Xanthomonas campestris pv. campestris str. ATCC 33913]																																							3
NP_635492.1	aromatic amino acid aminotransferase [Xanthomonas campestris pv. campestris str. ATCC 33913]																																					9	8	10	12	9	10	14	7	9	8	10	7
NP_635500.1	ATP-dependent DNA ligase [Xanthomonas campestris pv. campestris str. ATCC 33913]																																						3	3	3				6	6
NP_635510.1	trans-2-enoyl-CoA reductase [Xanthomonas campestris pv. campestris str. ATCC 33913]																																					7	10	5	9	7	11	7	7	3	4	4	4
NP_635528.2	alpha-amylase [Xanthomonas campestris pv. campestris str. ATCC 33913]																																					14	17	18	12	11	5	13	17	9	7	7	11
NP_635529.1	trehalose synthase [Xanthomonas campestris pv. campestris str. ATCC 33913]																																					4	4	6		2	3	8	5	4	7	4	2
NP_635530.2	glycogen branching protein [Xanthomonas campestris pv. campestris str. ATCC 33913]																																					5	4	2		4	2	5	2	2			2
NP_635536.1	L-fucose dehydrogenase [Xanthomonas campestris pv. campestris str. ATCC 33913]																																					9	7	8	4	2	3	8	4	4	4		3
NP_635553.2	ferripyoverdine receptor [Xanthomonas campestris pv. campestris str. ATCC 33913]																																					7	4	5	3	4	5	4	5	7	3	4	5
NP_635580.1	glutamine synthetase [Xanthomonas campestris pv. campestris str. ATCC 33913]																																					7	13	9	12	17	18	14	16	15	12	8	12
NP_635581.1	nitrogen regulatory protein P-II [Xanthomonas campestris pv. campestris str. ATCC 33913]																																					5									2
NP_635582.1	ammonium transporter [Xanthomonas campestris pv. campestris str. ATCC 33913]																																					6	5	2	3	2	2	3	4	3
NP_635589.1	acetyl-CoA acetyltransferase [Xanthomonas campestris pv. campestris str. ATCC 33913]																																					2		2		5	2	3	3		2	2	8
NP_635598.1	preprotein translocase subunit SecB [Xanthomonas campestris pv. campestris str. ATCC 33913]																																						2	2		3			2	5
NP_635600.1	hypothetical protein XCC0205 [Xanthomonas campestris pv. campestris str. ATCC 33913]																																					12	8	11	8	7	13	9	14	11	8	7	8
NP_635601.1	pyruvate dehydrogenase [Xanthomonas campestris pv. campestris str. ATCC 33913]																																					2	3		5	2	3	3	2		2		2
NP_635607.1	3-oxoacyl-ACP synthase [Xanthomonas campestris pv. campestris str. ATCC 33913]																																					2
NP_635619.1	ubiquinone biosynthesis protein UbiB [Xanthomonas campestris pv. campestris str. ATCC 33913]
NP_635641.1	acyl-CoA dehydrogenase [Xanthomonas campestris pv. campestris str. ATCC 33913]																																							2	2		2	2	3	3
NP_635664.1	2,5-diketo-D-gluconate reductase B [Xanthomonas campestris pv. campestris str. ATCC 33913]																																					6	3	2	3	3	3	6	2	4	2	2	2
NP_635665.1	quinone oxidoreductase [Xanthomonas campestris pv. campestris str. ATCC 33913]																																					8	8	3	2	4	7	6	5	2	7	2	7
NP_635666.1	oxidoreductase [Xanthomonas campestris pv. campestris str. ATCC 33913]																																					14	11	12	6	7	7	10	10	4	7		4
NP_635669.1	hypothetical protein XCC0274 [Xanthomonas campestris pv. campestris str. ATCC 33913]																																					2	3	5		2	2		3
NP_635678.1	serine-pyruvate aminotransferase [Xanthomonas campestris pv. campestris str. ATCC 33913]																																					4
NP_635679.1	allantoate amidohydrolase [Xanthomonas campestris pv. campestris str. ATCC 33913]
NP_635692.1	vanillate O-demethylase oxygenase [Xanthomonas campestris pv. campestris str. ATCC 33913]																																					6	6	4	3	5	5	4	3	2	8	6	7
NP_635702.1	FMN oxidoreductase [Xanthomonas campestris pv. campestris str. ATCC 33913]																																							4		5		4	3	6
NP_635712.1	hypothetical protein XCC0317 [Xanthomonas campestris pv. campestris str. ATCC 33913]																																							2	3	4	3	3	4		3	3	4
NP_635713.1	5-methyltetrahydropteroyltriglutamate--homocysteine S-methyltransferase [Xanthomonas campestris pv. campestris str. ATCC 33913]																																						2	3		3	4	5	4	2		2	2
NP_635740.1	dihydroxy-acid dehydratase [Xanthomonas campestris pv. campestris str. ATCC 33913]																																					4	3	3	2	2	3	2	3	3	2	2	3
NP_635799.1	hypothetical protein XCC0405 [Xanthomonas campestris pv. campestris str. ATCC 33913]																																						2			2	2	2
NP_635804.1	malto-oligosyltrehalose trehalohydrolase [Xanthomonas campestris pv. campestris str. ATCC 33913]																																					2	3
NP_635805.1	4-alpha-glucanotransferase [Xanthomonas campestris pv. campestris str. ATCC 33913]																																							2					3	3		2
NP_635806.1	malto-oligosyltrehalose synthase [Xanthomonas campestris pv. campestris str. ATCC 33913]																																					5	3			3		2			4		4
NP_635808.1	glycogen debranching protein [Xanthomonas campestris pv. campestris str. ATCC 33913]																																						4	2	3	2	2		3	2		2	2
NP_635866.1	cAMP-regulatory protein [Xanthomonas campestris pv. campestris str. ATCC 33913]																																					8	4	7	6	5	6	6	4	2	6	7	7
NP_635867.1	S-adenosylmethionine decarboxylase [Xanthomonas campestris pv. campestris str. ATCC 33913]																																					4		2	3		2	2
NP_635871.1	30S ribosomal protein S9 [Xanthomonas campestris pv. campestris str. ATCC 33913]																																					2		2			2		2	2
NP_635890.1	bifunctional phosphoribosylaminoimidazolecarboxamide formyltransferase/IMP cyclohydrolase [Xanthomonas campestris pv. campestris str. ATCC 33913]																																						2	4	2		2		3	3	3
NP_635907.1	acetyl-CoA carboxylase biotin carboxylase subunit [Xanthomonas campestris pv. campestris str. ATCC 33913]																																					2	3	3	2	2	3	5	4	4	2	5	3
NP_635915.1	molecular chaperone GroEL [Xanthomonas campestris pv. campestris str. ATCC 33913]																																					36	35	41	25	42	41	39	43	34	30	32	28
NP_635923.2	hypothetical protein XCC0531 [Xanthomonas campestris pv. campestris str. ATCC 33913]																																					3		7		2	5	4	8	10	3	5	4
NP_635931.1	hypothetical protein XCC0539 [Xanthomonas campestris pv. campestris str. ATCC 33913]																																							2				2		2
NP_635934.1	dihydrolipoamide acetyltransferase [Xanthomonas campestris pv. campestris str. ATCC 33913]																																					12	15	17	13	13	11	7	16	12	2	4	5
NP_635936.1	dihydrolipoamide dehydrogenase [Xanthomonas campestris pv. campestris str. ATCC 33913]																																					9	16	19	11	16	16	19	17	16	11	3	7
NP_635938.1	hypothetical protein XCC0546 [Xanthomonas campestris pv. campestris str. ATCC 33913]																																					4	5	3	3	3	3	3	3	3	6		3
NP_635944.1	ATP synthase F0F1 subunit alpha [Xanthomonas campestris pv. campestris str. ATCC 33913]																																					25	19	19	14	14	14	23	15	16	17	12	16
NP_635945.1	ATP synthase F0F1 subunit gamma [Xanthomonas campestris pv. campestris str. ATCC 33913]																																					9	8	5	5	4	2	3	5	4	2	4	2
NP_635946.1	ATP synthase F0F1 subunit beta [Xanthomonas campestris pv. campestris str. ATCC 33913]																																					23	16	25	19	19	20	30	25	22	20	23	14
NP_635989.1	cystathionine beta-synthase [Xanthomonas campestris pv. campestris str. ATCC 33913]																																													2		2	3
NP_635990.1	cystathionine gamma-synthase [Xanthomonas campestris pv. campestris str. ATCC 33913]																																					6	5	6		3	4	4	7		2
NP_635995.1	glycosyltransferase [Xanthomonas campestris pv. campestris str. ATCC 33913]																																						2	3				2
NP_635997.2	hypothetical protein XCC0605 [Xanthomonas campestris pv. campestris str. ATCC 33913]																																					3	3	5			4	2	2	3		2
NP_635998.1	GDP-mannose 4,6-dehydratase [Xanthomonas campestris pv. campestris str. ATCC 33913]																																					7	7	11	11	10	10	11	10	9	7	8	4
NP_636007.1	bifunctional acetyl transferase/isomerase [Xanthomonas campestris pv. campestris str. ATCC 33913]																																							2			3		3	2		3	5
NP_636009.1	aminotransferase [Xanthomonas campestris pv. campestris str. ATCC 33913]																																					2	5	3				2	2	2	2	3	3
NP_636011.1	electron transfer flavoprotein alpha subunit [Xanthomonas campestris pv. campestris str. ATCC 33913]																																						3	4	2		3	2	3	2
NP_636012.1	electron transfer flavoprotein subunit beta [Xanthomonas campestris pv. campestris str. ATCC 33913]																																					4	2		2	4		2	2		2
NP_636013.1	dTDP-glucose 4,6-dehydratase [Xanthomonas campestris pv. campestris str. ATCC 33913]																																					3	4	3	2	5	4	6	4	4
NP_636017.1	phosphomannose isomerase/GDP-mannose pyrophosphorylase [Xanthomonas campestris pv. campestris str. ATCC 33913]																																					19	19	20	21	20	23	23	19	18	12	13	11
NP_636018.1	phosphoglucomutase [Xanthomonas campestris pv. campestris str. ATCC 33913]																																					9	14	10	15	11	14	10	11	10	7	4	4
NP_636022.1	flavoprotein-ubiquinone oxidoreductase [Xanthomonas campestris pv. campestris str. ATCC 33913]																																															4
NP_636029.1	DNA-binding protein [Xanthomonas campestris pv. campestris str. ATCC 33913]																																					2											2
NP_636041.1	leucyl aminopeptidase [Xanthomonas campestris pv. campestris str. ATCC 33913]																																					9	17	15	7	9	10	12	13	10	9	5	12
NP_636048.1	phosphoribosylformylglycinamidine synthase [Xanthomonas campestris pv. campestris str. ATCC 33913]																																					3	8	5	4	9	4	5	6	7	15	7	6
NP_636051.1	protease [Xanthomonas campestris pv. campestris str. ATCC 33913]																																							2			2		2	2
NP_636080.1	ABC transporter ATP-binding protein [Xanthomonas campestris pv. campestris str. ATCC 33913]																																					6	4	8	4	3	4	8	3	3	4	3	2
NP_636082.1	serine hydroxymethyltransferase [Xanthomonas campestris pv. campestris str. ATCC 33913]																																					9	10	7	7	10	7	8	5	5			4
NP_636103.1	hypothetical protein XCC0711 [Xanthomonas campestris pv. campestris str. ATCC 33913]																																					5	6	8	3	3	5	5		2		4	8
NP_636117.1	UDP-N-acetylmuramate--L-alanine ligase [Xanthomonas campestris pv. campestris str. ATCC 33913]																																							2			2					2	2
NP_636125.1	preprotein translocase subunit SecA [Xanthomonas campestris pv. campestris str. ATCC 33913]																																					5	5	6	2	4	3	7	6	4	3	3	4
NP_636130.1	5,10-methylenetetrahydrofolate reductase [Xanthomonas campestris pv. campestris str. ATCC 33913]																																											2
NP_636139.1	alpha-amylase [Xanthomonas campestris pv. campestris str. ATCC 33913]																																					4	10	10	6	5	2	6	7	10	4	8	5
NP_636145.1	phosphoenolpyruvate carboxylase [Xanthomonas campestris pv. campestris str. ATCC 33913]																																					5	10	5	5	7	6	8	7	2	4	2	8
NP_636152.1	S-adenosylmethionine synthetase [Xanthomonas campestris pv. campestris str. ATCC 33913]																																					7	7	5	4	5	5	7	9	3	3	3	2
NP_636155.1	ribokinase [Xanthomonas campestris pv. campestris str. ATCC 33913]																																					4	8	5	3	3	6	4	4	5	4	5	2
NP_636159.1	outer membrane hemin receptor [Xanthomonas campestris pv. campestris str. ATCC 33913]																																							2									2
NP_636161.2	hypothetical protein XCC0770 [Xanthomonas campestris pv. campestris str. ATCC 33913]																																								3	2		2	2	2
NP_636165.1	ABC transporter substrate binding protein [Xanthomonas campestris pv. campestris str. ATCC 33913]																																					2		3	2			4		4		2	2
NP_636170.1	two-component system regulatory protein [Xanthomonas campestris pv. campestris str. ATCC 33913]																																					11	9	9	6	7	5	10	4	6	3	3	6
NP_636174.1	hypothetical protein XCC0783 [Xanthomonas campestris pv. campestris str. ATCC 33913]																																					2	4	3	2		2			2
NP_636206.1	glucose-fructose oxidoreductase [Xanthomonas campestris pv. campestris str. ATCC 33913]																																					11	6	8	6	5	6	4	4	6	5	3	8
NP_636212.1	glutaminyl-tRNA synthetase [Xanthomonas campestris pv. campestris str. ATCC 33913]																																							5			3	2
NP_636221.1	transaldolase B [Xanthomonas campestris pv. campestris str. ATCC 33913]																																					6	6	6	7	5	3	11	9	4	7	7	10
NP_636225.1	alkyl hydroperoxide reductase [Xanthomonas campestris pv. campestris str. ATCC 33913]																																					12	14	7	5	14	3	7	9	7	8	6	8
NP_636227.1	proline iminopeptidase chain A [Xanthomonas campestris pv. campestris str. ATCC 33913]																																						2
NP_636241.1	branched-chain amino acid aminotransferase [Xanthomonas campestris pv. campestris str. ATCC 33913]																																					12	9	6	5	4	5	8	6	7	5	2	7
NP_636263.1	ribose-phosphate pyrophosphokinase [Xanthomonas campestris pv. campestris str. ATCC 33913]																																						3						3	2	2
NP_636264.1	50S ribosomal protein L25 [Xanthomonas campestris pv. campestris str. ATCC 33913]																																					2	2		2	2		2			2		2
NP_636266.1	GTP-dependent nucleic acid-binding protein EngD [Xanthomonas campestris pv. campestris str. ATCC 33913]																																								3	2		3
NP_636267.1	elongation factor Tu [Xanthomonas campestris pv. campestris str. ATCC 33913]																																					98	65	67	57	50	54	70	55	57	69	67	67
NP_636270.1	50S ribosomal protein L11 [Xanthomonas campestris pv. campestris str. ATCC 33913]																																					4	4	4	3	3	3	5	4	5	3	4	4
NP_636271.1	50S ribosomal protein L1 [Xanthomonas campestris pv. campestris str. ATCC 33913]																																					2	2	4	2	2	4	2	6		3	2	3
NP_636272.1	50S ribosomal protein L10 [Xanthomonas campestris pv. campestris str. ATCC 33913]																																							2		3	2	3	3			4	3
NP_636274.1	DNA-directed RNA polymerase subunit beta [Xanthomonas campestris pv. campestris str. ATCC 33913]																																					33	28	28	30	29	35	35	28	28	20	16	16
NP_636275.1	DNA-directed RNA polymerase subunit beta' [Xanthomonas campestris pv. campestris str. ATCC 33913]																																					22	20	26	14	16	22	19	21	20	16	12	17
NP_636276.1	30S ribosomal protein S12 [Xanthomonas campestris pv. campestris str. ATCC 33913]																																					3		2		2			3	3
NP_636278.1	elongation factor G [Xanthomonas campestris pv. campestris str. ATCC 33913]																																					53	39	39	36	38	34	36	46	38	43	32	33
NP_636281.1	50S ribosomal protein L3 [Xanthomonas campestris pv. campestris str. ATCC 33913]																																					12	7	8	6	6	8	9	7	7	8		7
NP_636282.1	50S ribosomal protein L4 [Xanthomonas campestris pv. campestris str. ATCC 33913]																																					8	4	6	4	6	3	5	8	7	6	6	6
NP_636283.1	50S ribosomal protein L23 [Xanthomonas campestris pv. campestris str. ATCC 33913]																																							2								2
NP_636287.1	30S ribosomal protein S3 [Xanthomonas campestris pv. campestris str. ATCC 33913]																																					5	7	7	5	6	6	4	6	7		4	5
NP_636288.1	50S ribosomal protein L16 [Xanthomonas campestris pv. campestris str. ATCC 33913]																																					7	5	4	3	3		6			5	4	3
NP_636293.1	50S ribosomal protein L5 [Xanthomonas campestris pv. campestris str. ATCC 33913]																																							3		2			4	2		3
NP_636295.1	30S ribosomal protein S8 [Xanthomonas campestris pv. campestris str. ATCC 33913]																																					5		3	2		4	2	5	3	2		2
NP_636296.1	50S ribosomal protein L6 [Xanthomonas campestris pv. campestris str. ATCC 33913]																																					2	2	2							2
NP_636304.1	30S ribosomal protein S4 [Xanthomonas campestris pv. campestris str. ATCC 33913]																																					3		3		2	3	5	4	3	3	3	3
NP_636305.1	DNA-directed RNA polymerase subunit alpha [Xanthomonas campestris pv. campestris str. ATCC 33913]																																					15	15	15	6	7	7	7	13	12	6	2	8
NP_636308.2	family II 2-keto-3-deoxy-D-arabino-heptulosonate 7-phosphate synthase [Xanthomonas campestris pv. campestris str. ATCC 33913]																																						2	2									2
NP_636312.2	GTP-binding elongation factor protein [Xanthomonas campestris pv. campestris str. ATCC 33913]																																											2
NP_636314.1	malate dehydrogenase [Xanthomonas campestris pv. campestris str. ATCC 33913]																																					24	19	17	14	13	14	19	18	16	14	10	12
NP_636320.1	oxidoreductase [Xanthomonas campestris pv. campestris str. ATCC 33913]																																					9	4		2	5	7	2	4	2	4		2
NP_636321.1	hypothetical protein XCC0935 [Xanthomonas campestris pv. campestris str. ATCC 33913]																																					23	24	26	21	15	22	23	22	20	25	24	29
NP_636325.1	2-amino-3-ketobutyrate CoA ligase [Xanthomonas campestris pv. campestris str. ATCC 33913]																																					7		2						2
NP_636326.1	sulfate ABC transporter substrate-binding protein [Xanthomonas campestris pv. campestris str. ATCC 33913]																																					3				2	2	4	3
NP_636353.1	isocitrate dehydrogenase [Xanthomonas campestris pv. campestris str. ATCC 33913]																																					5	10	10	4	6	5	6	6	5	2	2	6
NP_636358.1	ATP-dependent serine proteinase La [Xanthomonas campestris pv. campestris str. ATCC 33913]																																					4	4	7		5	7		4	5	3		4
NP_636360.1	peptidyl-prolyl cis-trans isomerase [Xanthomonas campestris pv. campestris str. ATCC 33913]																																							2						2		2	3
NP_636381.1	outer membrane protein Slp [Xanthomonas campestris pv. campestris str. ATCC 33913]																																					6	3	2	2	2	2	3	3	3	2	2
NP_636392.1	3-oxoacyl-ACP synthase [Xanthomonas campestris pv. campestris str. ATCC 33913]																																					2	2	2	2	2	5		2	3	2		4
NP_636394.1	3-ketoacyl-ACP reductase [Xanthomonas campestris pv. campestris str. ATCC 33913]																																					7	2	5	6	3	5	5	7	3	3	3	9
NP_636395.1	acyl carrier protein [Xanthomonas campestris pv. campestris str. ATCC 33913]																																						2	2				2					2
NP_636396.1	3-oxoacyl-ACP synthase [Xanthomonas campestris pv. campestris str. ATCC 33913]																																					2	4	4			2	2	2	2	2		2
NP_636407.1	methylcitrate synthase [Xanthomonas campestris pv. campestris str. ATCC 33913]																																					2	2	3	3			2	2	4			2
NP_636408.1	aconitate hydratase [Xanthomonas campestris pv. campestris str. ATCC 33913]																																						2	3	6			4	2
NP_636412.1	TonB-dependent receptor [Xanthomonas campestris pv. campestris str. ATCC 33913]																																					5	6	15	3	6	5	7	10	3	5	5	7
NP_636425.1	integral membrane protease subunit [Xanthomonas campestris pv. campestris str. ATCC 33913]																																					2	2					4		3
NP_636426.1	integral membrane proteinase subunit [Xanthomonas campestris pv. campestris str. ATCC 33913]																																					2			3
NP_636428.1	adenylosuccinate synthetase [Xanthomonas campestris pv. campestris str. ATCC 33913]																																					7	15	7	6	6	8	11	9	10	5	11	11
NP_636454.1	oxidoreductase [Xanthomonas campestris pv. campestris str. ATCC 33913]																																					7	4	6	2	3	4	2	4	7
NP_636456.1	hypothetical protein XCC1081 [Xanthomonas campestris pv. campestris str. ATCC 33913]																																						2									2
NP_636466.1	hydroxylase large subunit [Xanthomonas campestris pv. campestris str. ATCC 33913]																																						2	2	2		2	2		2
NP_636484.1	catalase [Xanthomonas campestris pv. campestris str. ATCC 33913]																																						3		2								3
NP_636487.1	glycine dehydrogenase [Xanthomonas campestris pv. campestris str. ATCC 33913]																																					2		2
NP_636499.1	septum site-determining protein [Xanthomonas campestris pv. campestris str. ATCC 33913]																																						2	2						2		3
NP_636504.1	hypothetical protein XCC1129 [Xanthomonas campestris pv. campestris str. ATCC 33913]																																					10	8	12	4	5	11	14	11	9	7	5	12
NP_636524.1	50S ribosomal protein L21 [Xanthomonas campestris pv. campestris str. ATCC 33913]																																						2		2
NP_636533.1	cytochrome O ubiquinol oxidase subunit II [Xanthomonas campestris pv. campestris str. ATCC 33913]																																					3								2
NP_636545.1	positive regulator of sigma-B [Xanthomonas campestris pv. campestris str. ATCC 33913]																																					4	3						3
NP_636566.1	aldose 1-epimerase [Xanthomonas campestris pv. campestris str. ATCC 33913]																																							3						2	2
NP_636568.1	signal recognition particle protein [Xanthomonas campestris pv. campestris str. ATCC 33913]																																					3		3					4	2
NP_636576.1	50S ribosomal protein L19 [Xanthomonas campestris pv. campestris str. ATCC 33913]																																					3		2						2
NP_636640.1	3-hydroxyacyl-CoA dehydrogenase [Xanthomonas campestris pv. campestris str. ATCC 33913]																																					3	4	3	2	2	4	4	6	5	3	2	2
NP_636643.1	periplasmic protease [Xanthomonas campestris pv. campestris str. ATCC 33913]																																					15	9	9	8	12	12	22	16	14	8	4	10
NP_636644.1	GTP-binding protein LepA [Xanthomonas campestris pv. campestris str. ATCC 33913]																																						2	2
NP_636658.1	hypoxanthine-guanine phosphoribosyltransferase [Xanthomonas campestris pv. campestris str. ATCC 33913]																																					2	5	5	2	3	3	6	5	2
NP_636713.1	methionyl-tRNA synthetase [Xanthomonas campestris pv. campestris str. ATCC 33913]																																					2		3		2	2				2
NP_636724.1	hypothetical protein XCC1350 [Xanthomonas campestris pv. campestris str. ATCC 33913]																																							2
NP_636731.1	acetyl-CoA carboxylase carboxyltransferase subunit alpha [Xanthomonas campestris pv. campestris str. ATCC 33913]																																						2										2
NP_636739.1	outer membrane antigen [Xanthomonas campestris pv. campestris str. ATCC 33913]																																					10	7	5	7	5	5	7	11	6	10	6	7
NP_636741.1	1-deoxy-D-xylulose 5-phosphate reductoisomerase [Xanthomonas campestris pv. campestris str. ATCC 33913]																																						2			2
NP_636745.1	uridylate kinase [Xanthomonas campestris pv. campestris str. ATCC 33913]																																					5	9	9	4		4	2	5	10	3	3	2
NP_636749.1	30S ribosomal protein S2 [Xanthomonas campestris pv. campestris str. ATCC 33913]																																					6	14	6	4	4	6	6	6	4		2	4
NP_636758.2	2,3,4,5-tetrahydropyridine-2,6-carboxylate N-succinyltransferase [Xanthomonas campestris pv. campestris str. ATCC 33913]																																					3	2	3		4			3		4	2	2
NP_636763.1	asparagine synthetase B [Xanthomonas campestris pv. campestris str. ATCC 33913]																																					7	5	4	4	7	2	4	6	3	5	2	4
NP_636787.1	ferredoxin-NADP reductase [Xanthomonas campestris pv. campestris str. ATCC 33913]																																					2					2			4
NP_636789.1	fumarate hydratase [Xanthomonas campestris pv. campestris str. ATCC 33913]																																							3		2	2	2
NP_636806.1	hypothetical protein XCC1433 [Xanthomonas campestris pv. campestris str. ATCC 33913]																																					8	8	7	4	5	5	6	6	5	3		4
NP_636809.1	hypothetical protein XCC1436 [Xanthomonas campestris pv. campestris str. ATCC 33913]																																					2	2	3	2	2		2	3	6	3	2	3
NP_636846.1	molecular chaperone DnaK [Xanthomonas campestris pv. campestris str. ATCC 33913]																																					5	4	4		6	3	5	7	3	2		8
NP_636848.1	pyridoxine kinase [Xanthomonas campestris pv. campestris str. ATCC 33913]																																						4	2	3	4	2	3	3			2
NP_636857.1	dihydrolipoamide dehydrogenase [Xanthomonas campestris pv. campestris str. ATCC 33913]																																					15	18	26	17	15	19	20	23	26	5	10	9
NP_636858.1	dihydrolipoamide succinyltransferase [Xanthomonas campestris pv. campestris str. ATCC 33913]																																					8	7	4	6	7	7	9	12	8	4	3	7
NP_636859.2	2-oxoglutarate dehydrogenase E1 [Xanthomonas campestris pv. campestris str. ATCC 33913]																																					27	28	21	25	26	31	23	24	22	21	18	23
NP_636861.1	hypothetical protein XCC1489 [Xanthomonas campestris pv. campestris str. ATCC 33913]																																					4	7	2		2	3		2	2
NP_636864.1	adenylosuccinate lyase [Xanthomonas campestris pv. campestris str. ATCC 33913]																																					7	5		8	2		2
NP_636866.1	fumarate hydratase [Xanthomonas campestris pv. campestris str. ATCC 33913]																																					7	7	10	9	4	5	8	9	8	6	7	7
NP_636875.1	UDP-glucose dehydrogenase [Xanthomonas campestris pv. campestris str. ATCC 33913]																																					13	16	17	13	19	17	12	16	18	13	11	15
NP_636882.1	hypothetical protein XCC1510 [Xanthomonas campestris pv. campestris str. ATCC 33913]																																						2	2	2	2			2	2	2
NP_636888.2	RNase R [Xanthomonas campestris pv. campestris str. ATCC 33913]																																															2	2
NP_636932.1	asparaginyl-tRNA synthetase [Xanthomonas campestris pv. campestris str. ATCC 33913]																																					7	13	3	3	5	6	5	5	4	2	4	3
NP_636945.1	DNA gyrase subunit A [Xanthomonas campestris pv. campestris str. ATCC 33913]																																					2			3	2		2		2
NP_636959.1	sulfite oxidase subunit YedY [Xanthomonas campestris pv. campestris str. ATCC 33913]																																					2
NP_636960.1	phosphoserine aminotransferase [Xanthomonas campestris pv. campestris str. ATCC 33913]																																							4				2		2		3	2
NP_637024.1	hypothetical protein XCC1654 [Xanthomonas campestris pv. campestris str. ATCC 33913]																																						5						2				5
NP_637056.2	hypothetical protein XCC1686 [Xanthomonas campestris pv. campestris str. ATCC 33913]																																							2			2	2	2
NP_637060.1	hypothetical protein XCC1690 [Xanthomonas campestris pv. campestris str. ATCC 33913]																																					3	3	3	2	2	2	3	4		2		2
NP_637068.1	2-dehydro-3-deoxyphosphooctonate aldolase [Xanthomonas campestris pv. campestris str. ATCC 33913]																																					2	3	3	2				2	3
NP_637070.1	phosphopyruvate hydratase [Xanthomonas campestris pv. campestris str. ATCC 33913]																																					15	15	14	11	12	8	12	13	12	12	8	13
NP_637081.1	hypothetical protein XCC1711 [Xanthomonas campestris pv. campestris str. ATCC 33913]																																						2	2			2				2	2	2
NP_637094.1	alanyl-tRNA synthetase [Xanthomonas campestris pv. campestris str. ATCC 33913]																																					5	10	3		2	4	6	7	3	4		6
NP_637109.1	hypothetical protein XCC1742 [Xanthomonas campestris pv. campestris str. ATCC 33913]																																						3
NP_637125.1	xylose isomerase [Xanthomonas campestris pv. campestris str. ATCC 33913]																																						2										2
NP_637137.1	glucose-6-phosphate isomerase [Xanthomonas campestris pv. campestris str. ATCC 33913]																																					11	5	8	7	15	7	14	9	5	2	4	2
NP_637144.1	mannan endo-1,4-beta-mannosidase [Xanthomonas campestris pv. campestris str. ATCC 33913]																																					2		2				2		2	3
NP_637157.1	aldehyde dehydrogenase [Xanthomonas campestris pv. campestris str. ATCC 33913]																																					4	5	4		5	2	2	3	3
NP_637165.1	bifunctional aspartokinase I/homoserine dehydrogenase I [Xanthomonas campestris pv. campestris str. ATCC 33913]																																					2	4		3		2	5	2	2	2
NP_637171.1	histidyl-tRNA synthetase [Xanthomonas campestris pv. campestris str. ATCC 33913]																																					6	10	8	8	9	8	7	5	7	4		5
NP_637190.1	D-3-phosphoglycerate dehydrogenase [Xanthomonas campestris pv. campestris str. ATCC 33913]																																					4	4	9	5	3	3		4	5	5		7
NP_637208.1	carbamoyl phosphate synthase large subunit [Xanthomonas campestris pv. campestris str. ATCC 33913]																																					8	6	5	4	4	4	7	3	3
NP_637219.1	response regulator [Xanthomonas campestris pv. campestris str. ATCC 33913]																																					3	3	2	2	2		2					2
NP_637223.1	long-chain fatty acyl CoA ligase [Xanthomonas campestris pv. campestris str. ATCC 33913]																																					4	8	4	3	2	2	5	4		3		5
NP_637225.1	aconitate hydratase [Xanthomonas campestris pv. campestris str. ATCC 33913]																																					13	12	14	13	9	10	12	20	12	16	13	11
NP_637228.1	bifunctional aconitate hydratase 2/2-methylisocitrate dehydratase [Xanthomonas campestris pv. campestris str. ATCC 33913]																																						2			3	2	2			2	3	2
NP_637298.1	transcriptional regulator [Xanthomonas campestris pv. campestris str. ATCC 33913]																																					2	4
NP_637322.1	histidine kinase [Xanthomonas campestris pv. campestris str. ATCC 33913]																																					6	2	4	2		4	5	3	3	2		3
NP_637323.1	c-di-GMP phosphodiesterase A [Xanthomonas campestris pv. campestris str. ATCC 33913]																																					5	2					2
NP_637343.1	acetyl-CoA acetyltransferase [Xanthomonas campestris pv. campestris str. ATCC 33913]																																					3				2		2
NP_637344.1	3-hydroxyacyl-CoA dehydrogenase [Xanthomonas campestris pv. campestris str. ATCC 33913]																																					11	3	5	7	4	2	8	11	7	3	4	6
NP_637357.1	short chain dehydrogenase [Xanthomonas campestris pv. campestris str. ATCC 33913]																																									3		2		2
NP_637385.1	hypothetical protein XCC2020 [Xanthomonas campestris pv. campestris str. ATCC 33913]																																					5	8	3	3	4	4	6	3	5
NP_637386.1	protein-glutamate methylesterase [Xanthomonas campestris pv. campestris str. ATCC 33913]
NP_637389.1	YapH protein [Xanthomonas campestris pv. campestris str. ATCC 33913]																																					39	39	49	30	33	36	37	31	36	32	40	41
NP_637397.1	L-sorbosone dehydrogenase [Xanthomonas campestris pv. campestris str. ATCC 33913]																																							2		2			2	2
NP_637411.1	TonB-dependent receptor [Xanthomonas campestris pv. campestris str. ATCC 33913]																																					4	5	3			2	4	4	3
NP_637449.1	ribonuclease E [Xanthomonas campestris pv. campestris str. ATCC 33913]																																					3	10	18	7	5	11	11	17	7	7	4	9
NP_637483.1	biopolymer transport protein [Xanthomonas campestris pv. campestris str. ATCC 33913]																																										2		2
NP_637490.1	succinate dehydrogenase iron-sulfur subunit [Xanthomonas campestris pv. campestris str. ATCC 33913]																																					6	6	4	4	4	5	4	6	3	7	4	3
NP_637491.1	succinate dehydrogenase flavoprotein subunit [Xanthomonas campestris pv. campestris str. ATCC 33913]																																					8	10	10	8	8	10	14	9	5	8	6	4
NP_637496.1	sugar ABC transporter ATP-binding protein [Xanthomonas campestris pv. campestris str. ATCC 33913]																																					2		3								2
NP_637497.1	glucose-6-phosphate 1-dehydrogenase [Xanthomonas campestris pv. campestris str. ATCC 33913]																																					7	11	2	6	9	5	13	10	12	8	12	15
NP_637498.1	glucokinase [Xanthomonas campestris pv. campestris str. ATCC 33913]																																					3	3	3		2	2		3			3	4
NP_637500.1	phosphogluconate dehydratase [Xanthomonas campestris pv. campestris str. ATCC 33913]																																					6	6		2	2	2	3	2		2	3	4
NP_637501.1	keto-hydroxyglutarate-aldolase/keto-deoxy-phosphogluconate aldolase [Xanthomonas campestris pv. campestris str. ATCC 33913]																																						3	3	2		2	4	2	3	3
NP_637515.1	poly (3-hydroxybutyric acid) synthase [Xanthomonas campestris pv. campestris str. ATCC 33913]																																							2
NP_637521.1	hypothetical protein XCC2165 [Xanthomonas campestris pv. campestris str. ATCC 33913]																																							3				2
NP_637522.1	phosphoenolpyruvate synthase [Xanthomonas campestris pv. campestris str. ATCC 33913]																																					20	22	17	15	13	22	14	17	24	14	13	15
NP_637528.1	non-heme chloroperoxidase [Xanthomonas campestris pv. campestris str. ATCC 33913]																																						2	3			2		2	3		3	4
NP_637537.2	methyl-accepting chemotaxis protein [Xanthomonas campestris pv. campestris str. ATCC 33913]																																									2	2
NP_637540.1	inosine 5'-monophosphate dehydrogenase [Xanthomonas campestris pv. campestris str. ATCC 33913]																																					13	3	6	8	5	7	7	9	6	11	14	16
NP_637544.1	UTP-glucose-1-phosphate uridylyltransferase [Xanthomonas campestris pv. campestris str. ATCC 33913]																																					9	3	13	7	7	9	7	10	7	4	2	6
NP_637550.1	30S ribosomal protein S1 [Xanthomonas campestris pv. campestris str. ATCC 33913]																																					8	5	2	6	2	6	6	6	5	4
NP_637555.1	beta-alanine synthetase [Xanthomonas campestris pv. campestris str. ATCC 33913]																																					2	2			2	2	2		2	2	2	2
NP_637564.1	hypothetical protein XCC2208 [Xanthomonas campestris pv. campestris str. ATCC 33913]
NP_637574.1	aminotransferase [Xanthomonas campestris pv. campestris str. ATCC 33913]																																						2	2			2	2	2			2	2
NP_637588.1	cytochrome D ubiquinol oxidase subunit I [Xanthomonas campestris pv. campestris str. ATCC 33913]																																							5	2	3	2	3	6	5		2	4
NP_637589.1	cytochrome D ubiquinol oxidase subunit II [Xanthomonas campestris pv. campestris str. ATCC 33913]																																						3	4	3	3	4	3	6	2
NP_637602.1	argininosuccinate synthase [Xanthomonas campestris pv. campestris str. ATCC 33913]																																					7	5	3	3	4	3	5	4		5		5
NP_637606.1	cysteinyl-tRNA synthetase [Xanthomonas campestris pv. campestris str. ATCC 33913]																																						2		2	2		2
NP_637612.1	dihydroorotase [Xanthomonas campestris pv. campestris str. ATCC 33913]																																					4	10	6	8	4	7	7	5	3
NP_637646.1	hypothetical protein XCC2291 [Xanthomonas campestris pv. campestris str. ATCC 33913]																																					2	3	3			2	5	2	6
NP_637675.1	stringent starvation protein A [Xanthomonas campestris pv. campestris str. ATCC 33913]																																					3	3	3	2	3	4		4	4
NP_637683.1	ATP-binding protein [Xanthomonas campestris pv. campestris str. ATCC 33913]																																					4	4	2	3	2		9	2	4	2
NP_637714.1	two-component system sensor protein [Xanthomonas campestris pv. campestris str. ATCC 33913]																																						3	5	3	4	2		3	8		2	2
NP_637719.1	hypothetical protein XCC2365 [Xanthomonas campestris pv. campestris str. ATCC 33913]																																					9	7	5	5	2	5	9	17	8	10	9	12
NP_637721.1	multidrug resistance protein [Xanthomonas campestris pv. campestris str. ATCC 33913]																																						2	5	3		5		5	6		8
NP_637722.1	multidrug-efflux transporter acrB [Xanthomonas campestris pv. campestris str. ATCC 33913]																																					7	5	5	3	3	4	5	4	7	5		3
NP_637730.1	preprotein translocase subunit SecD [Xanthomonas campestris pv. campestris str. ATCC 33913]																																						2			2	2		2	2
NP_637731.1	preprotein translocase subunit YajC [Xanthomonas campestris pv. campestris str. ATCC 33913]																																					3	3	3					4
NP_637740.1	uracil phosphoribosyltransferase [Xanthomonas campestris pv. campestris str. ATCC 33913]																																					3		2	2	2	4	2		2	2	4	2
NP_637744.1	hypothetical protein XCC2390 [Xanthomonas campestris pv. campestris str. ATCC 33913]																																					8	4	4		4	3	4	7	3	5	5	5
NP_637796.1	GumM protein [Xanthomonas campestris pv. campestris str. ATCC 33913]																																					2	3	2	3	3	3	2	2	3
NP_637798.2	gumK protein [Xanthomonas campestris pv. campestris str. ATCC 33913]																																							6	4			2	2	3	3	3	2
NP_637800.1	GumI protein [Xanthomonas campestris pv. campestris str. ATCC 33913]																																					2		2				2				2	2
NP_637801.1	GumH protein [Xanthomonas campestris pv. campestris str. ATCC 33913]																																						3	2	2	2
NP_637806.1	GumC protein [Xanthomonas campestris pv. campestris str. ATCC 33913]																																					6	11	11	6	6	9	14	9	9	6	7	5
NP_637807.1	GumB protein [Xanthomonas campestris pv. campestris str. ATCC 33913]																																					13	12	14	10	10	12	8	10	11	8	4	4
NP_637810.1	phenylalanyl-tRNA synthetase subunit beta [Xanthomonas campestris pv. campestris str. ATCC 33913]																																						4	3	2	3	2	5	2	2	4		5
NP_637812.1	50S ribosomal protein L20 [Xanthomonas campestris pv. campestris str. ATCC 33913]																																					2	2	3	2	2	4		3	3		2	2
NP_637815.1	threonyl-tRNA synthetase [Xanthomonas campestris pv. campestris str. ATCC 33913]																																						3			2	2				2	5	3
NP_637820.1	alpha-glucosidase [Xanthomonas campestris pv. campestris str. ATCC 33913]																																					7		3			3	4	2	4	4	2	3
NP_637821.1	TonB-dependent receptor [Xanthomonas campestris pv. campestris str. ATCC 33913]																																					32	23	37	26	30	31	28	27	30	17	15	14
NP_637823.1	alpha-glucosidase [Xanthomonas campestris pv. campestris str. ATCC 33913]																																					13	12	21	10	16	16	9	11	15	11	13	11
NP_637831.1	VirB10 protein [Xanthomonas campestris pv. campestris str. ATCC 33913]																																					2	2	2		2	2		2	2
NP_637846.1	hypothetical protein XCC2496 [Xanthomonas campestris pv. campestris str. ATCC 33913]																																					3	9	6	2	6	4	6	8	6	3	4
NP_637847.1	Oar protein [Xanthomonas campestris pv. campestris str. ATCC 33913]																																					18	16	19	16	11	19	18	22	19	10	7	6
NP_637857.1	polynucleotide phosphorylase [Xanthomonas campestris pv. campestris str. ATCC 33913]																																					40	28	27	19	26	27	23	26	26	19	17	22
NP_637858.1	30S ribosomal protein S15 [Xanthomonas campestris pv. campestris str. ATCC 33913]																																						3	2	3		2	2	2			2	2
NP_637861.1	translation initiation factor IF-2 [Xanthomonas campestris pv. campestris str. ATCC 33913]																																					23	12	7	9	11	11	17	10	11	5	2	8
NP_637862.1	transcription elongation factor NusA [Xanthomonas campestris pv. campestris str. ATCC 33913]																																					2		2				2	2				4
NP_637864.1	NADH dehydrogenase subunit N [Xanthomonas campestris pv. campestris str. ATCC 33913]																																					2	2
NP_637866.1	NADH dehydrogenase subunit L [Xanthomonas campestris pv. campestris str. ATCC 33913]																																					3									2
NP_637871.1	NADH dehydrogenase subunit G [Xanthomonas campestris pv. campestris str. ATCC 33913]																																					12	18	5	7	8	11	13	11	14	11	10	8
NP_637872.1	NADH-ubiquinone oxidoreductase NQO1 subunit [Xanthomonas campestris pv. campestris str. ATCC 33913]																																					2		4	2	2	2		2	2		2
NP_637874.1	NADH dehydrogenase subunit D [Xanthomonas campestris pv. campestris str. ATCC 33913]																																					6	8	8	7	5	5	13	10	5	6	3	4
NP_637875.1	NADH dehydrogenase subunit C [Xanthomonas campestris pv. campestris str. ATCC 33913]																																					3						2
NP_637879.1	triosephosphate isomerase [Xanthomonas campestris pv. campestris str. ATCC 33913]																																							2								2
NP_637891.1	tryptophan synthase subunit beta [Xanthomonas campestris pv. campestris str. ATCC 33913]																																													2
NP_637893.1	N-(5'-phosphoribosyl)anthranilate isomerase [Xanthomonas campestris pv. campestris str. ATCC 33913]																																					3		3		2	2	3		3
NP_637897.1	aspartate-semialdehyde dehydrogenase [Xanthomonas campestris pv. campestris str. ATCC 33913]																																					3		5		2	3	5	2	3	9	4
NP_637901.1	N5-glutamine S-adenosyl-L-methionine-dependent methyltransferase [Xanthomonas campestris pv. campestris str. ATCC 33913]																																							3					2	2
NP_637918.1	deoxycytidine triphosphate deaminase [Xanthomonas campestris pv. campestris str. ATCC 33913]																																														2
NP_637920.1	TonB-dependent receptor [Xanthomonas campestris pv. campestris str. ATCC 33913]																																					25	16	21	15	18	17	16	22	24	21	14	18
NP_637921.1	Oar protein [Xanthomonas campestris pv. campestris str. ATCC 33913]																																					27	17	21	16	13	14	25	20	22	18	12	7
NP_637924.1	metallopeptidase [Xanthomonas campestris pv. campestris str. ATCC 33913]																																						3	7	2		2	3	4	5
NP_637968.2	leucyl-tRNA synthetase [Xanthomonas campestris pv. campestris str. ATCC 33913]																																												3
NP_637990.1	ATP-dependent RNA helicase [Xanthomonas campestris pv. campestris str. ATCC 33913]																																					2	2	2			2						2
NP_638006.1	outer membrane hemin receptor [Xanthomonas campestris pv. campestris str. ATCC 33913]																																					16	14	21	7	9	8	14	16	12	10	12	14
NP_638013.1	TonB-dependent receptor [Xanthomonas campestris pv. campestris str. ATCC 33913]																																					4		3
NP_638034.1	glutamyl-tRNA synthetase [Xanthomonas campestris pv. campestris str. ATCC 33913]																																					3	3		7		2			5	3
NP_638058.1	metallopeptidase [Xanthomonas campestris pv. campestris str. ATCC 33913]																																										3	3		4			2
NP_638066.1	carbon starvation protein A [Xanthomonas campestris pv. campestris str. ATCC 33913]																																							2			2		2	3
NP_638075.1	oxidoreductase [Xanthomonas campestris pv. campestris str. ATCC 33913]																																					3	5	3	3	2	3		5	2	3	3
NP_638076.1	oxidoreductase [Xanthomonas campestris pv. campestris str. ATCC 33913]																																					2						2					4
NP_638078.1	alcohol dehydrogenase [Xanthomonas campestris pv. campestris str. ATCC 33913]																																					5	2	2				2	5		3		3
NP_638089.1	bifunctional aspartate kinase/diaminopimelate decarboxylase protein [Xanthomonas campestris pv. campestris str. ATCC 33913]																																					3	4					2			5	2	4
NP_638103.1	twitching motility protein [Xanthomonas campestris pv. campestris str. ATCC 33913]																																					7	2	5	2	5	2	5	3	4			2
NP_638106.1	histone-like protein [Xanthomonas campestris pv. campestris str. ATCC 33913]																																					7	7	2	2			6	4	3	5		6
NP_638118.1	acetyltransferase [Xanthomonas campestris pv. campestris str. ATCC 33913]																																													2
NP_638120.1	TonB-dependent receptor [Xanthomonas campestris pv. campestris str. ATCC 33913]																																						3	2					3			3
NP_638136.1	hypothetical protein XCC2788 [Xanthomonas campestris pv. campestris str. ATCC 33913]																																							2
NP_638204.1	cystathionine gamma-synthase [Xanthomonas campestris pv. campestris str. ATCC 33913]																																					2	2					2
NP_638205.1	homoserine O-acetyltransferase [Xanthomonas campestris pv. campestris str. ATCC 33913]																																									3				2
NP_638207.1	peptide chain release factor 3 [Xanthomonas campestris pv. campestris str. ATCC 33913]																																												2
NP_638215.1	TonB-dependent receptor [Xanthomonas campestris pv. campestris str. ATCC 33913]																																					33	25	43	23	19	36	37	49	39	17	25	33
NP_638218.1	acyl-CoA dehydrogenase [Xanthomonas campestris pv. campestris str. ATCC 33913]																																												3
NP_638225.1	glycine cleavage system aminomethyltransferase T [Xanthomonas campestris pv. campestris str. ATCC 33913]																																					3	2	3		2	3	3	2	3
NP_638239.1	beta-mannosidase [Xanthomonas campestris pv. campestris str. ATCC 33913]																																					15	10	9	7	6	6	9	11	11	10	2	6
NP_638242.1	hypothetical protein XCC2894 [Xanthomonas campestris pv. campestris str. ATCC 33913]																																												2	3
NP_638269.1	PilL protein [Xanthomonas campestris pv. campestris str. ATCC 33913]																																							2
NP_638294.1	DNA-binding related protein [Xanthomonas campestris pv. campestris str. ATCC 33913]																																					6	3	3	4	4	3	4	4	3	2
NP_638365.1	translocation protein TolB [Xanthomonas campestris pv. campestris str. ATCC 33913]																																					8	8	8	5	6	7	8	7	9	2	2	10
NP_638368.1	TolQ protein [Xanthomonas campestris pv. campestris str. ATCC 33913]																																					2		4	3	3	3		3	3	2	5	3
NP_638377.1	aspartyl-tRNA synthetase [Xanthomonas campestris pv. campestris str. ATCC 33913]																																					6	6	2	2	2	2	5	2	3	3	2	3
NP_638390.1	ferric enterobactin receptor [Xanthomonas campestris pv. campestris str. ATCC 33913]																																					13	16	25	11	11	16	13	23	19	10	10	19
NP_638392.2	ferric enterobactin receptor [Xanthomonas campestris pv. campestris str. ATCC 33913]																																					26	23	40	26	20	30	31	36	34	16	19	24
NP_638393.2	ferric enterobactin receptor [Xanthomonas campestris pv. campestris str. ATCC 33913]																																					7	7	10	6	8	5	6	11	11	7	9	4
NP_638415.1	homocysteine synthase [Xanthomonas campestris pv. campestris str. ATCC 33913]																																					16	13	14	11	12	12	10	13	12	6	9	7
NP_638417.1	ATP-dependent Clp protease subunit [Xanthomonas campestris pv. campestris str. ATCC 33913]								2																	2												7	6	5	4	4	4	8	5	3	6	7	6
NP_638426.1	ferric enterobactin receptor [Xanthomonas campestris pv. campestris str. ATCC 33913]																																					2	5	5	2		2	2	3	4	3	3	7
NP_638429.1	trehalose-6-phosphate synthase [Xanthomonas campestris pv. campestris str. ATCC 33913]																																							4			2	4	3				2
NP_638430.1	glucose dehydrogenase [Xanthomonas campestris pv. campestris str. ATCC 33913]																																					12	9	4	4	3	5	5	7	12	5		3
NP_638436.1	competence lipoprotein [Xanthomonas campestris pv. campestris str. ATCC 33913]																																					3					2	2
NP_638440.1	succinyl-CoA synthetase subunit alpha [Xanthomonas campestris pv. campestris str. ATCC 33913]																																					2	2	7	3	2	2	6	2	6		2	4
NP_638441.1	succinyl-CoA synthetase subunit beta [Xanthomonas campestris pv. campestris str. ATCC 33913]																																					25	19	25	23	20	14	27	20	21	3	6	11
NP_638454.1	two-component system regulatory protein [Xanthomonas campestris pv. campestris str. ATCC 33913]																																												2
NP_638502.1	large-conductance mechanosensitive channel [Xanthomonas campestris pv. campestris str. ATCC 33913]																																						2		4		2	2		2
NP_638510.1	carboxylesterase [Xanthomonas campestris pv. campestris str. ATCC 33913]																																								2	2		2
NP_638514.1	aminopeptidase [Xanthomonas campestris pv. campestris str. ATCC 33913]																																							3	2			3		3
NP_638520.1	sulfite reductase subunit beta [Xanthomonas campestris pv. campestris str. ATCC 33913]																																					2	4	3	2	2	3		3	4	4	3	3
NP_638528.1	cysteine synthase [Xanthomonas campestris pv. campestris str. ATCC 33913]																																					33	30	28	33	29	30	29	40	33	30	22	28
NP_638531.1	fructose-bisphosphate aldolase [Xanthomonas campestris pv. campestris str. ATCC 33913]																																					9	5	7	8	4	6	10	6	7	11	9	8
NP_638532.2	pyruvate kinase [Xanthomonas campestris pv. campestris str. ATCC 33913]																																					10	14	13	7	8	12	10	9	9	3	4	6
NP_638534.1	phosphoglycerate kinase [Xanthomonas campestris pv. campestris str. ATCC 33913]																																					10	11	8	5	7	6	4	10	6	5	3	9
NP_638538.1	glyceraldehyde-3-phosphate dehydrogenase [Xanthomonas campestris pv. campestris str. ATCC 33913]																																					17	26	25	8	11	12	15	15	24	5	3	3
NP_638540.1	hypothetical protein XCC3194 [Xanthomonas campestris pv. campestris str. ATCC 33913]																																					4	3	4	3	4	3	6	3	5	2		4
NP_638566.1	transketolase [Xanthomonas campestris pv. campestris str. ATCC 33913]																																					15	15	14	8	8	13	13	16	10	4	3	5
NP_638573.1	methanol dehydrogenase regulatory protein [Xanthomonas campestris pv. campestris str. ATCC 33913]																																					5							2				4
NP_638575.1	fimbrial assembly protein [Xanthomonas campestris pv. campestris str. ATCC 33913]																																						2				2
NP_638576.1	fimbrial assembly membrane protein [Xanthomonas campestris pv. campestris str. ATCC 33913]																																					2			2		3		5	2
NP_638578.1	fimbrial assembly membrane protein [Xanthomonas campestris pv. campestris str. ATCC 33913]																																					7	6	9	9	7	7	11	7	8	3	6	6
NP_638581.1	type II citrate synthase [Xanthomonas campestris pv. campestris str. ATCC 33913]																																					46	25	32	27	32	34	28	34	31	23	14	16
NP_638597.1	ribonuclease PH [Xanthomonas campestris pv. campestris str. ATCC 33913]																																						2		2		2
NP_638618.1	glutamate-1-semialdehyde aminotransferase [Xanthomonas campestris pv. campestris str. ATCC 33913]																																							2		2		2	2	2
NP_638628.1	acetylornithine transaminase protein [Xanthomonas campestris pv. campestris str. ATCC 33913]																																					3				2		3	3		2		3
NP_638636.1	UDP-N-acetylmuramate--L-alanine ligase [Xanthomonas campestris pv. campestris str. ATCC 33913]
NP_638638.1	6-phosphofructokinase [Xanthomonas campestris pv. campestris str. ATCC 33913]																																					2	2
NP_638658.1	membrane-bound proton-translocating pyrophosphatase [Xanthomonas campestris pv. campestris str. ATCC 33913]																																						3		3	2	3	2	2
NP_638661.1	response regulator [Xanthomonas campestris pv. campestris str. ATCC 33913]																																						6	4	4	2	5	4	3	2
NP_638662.1	TonB-dependent receptor [Xanthomonas campestris pv. campestris str. ATCC 33913]																																					6	5	5		2	4	4	5	3	2	2	3
NP_638665.1	thiamine biosynthesis protein ThiC [Xanthomonas campestris pv. campestris str. ATCC 33913]																																							2					2
NP_638668.1	gamma-glutamyltranspeptidase [Xanthomonas campestris pv. campestris str. ATCC 33913]																																							3		2	2	2	2	2
NP_638669.1	ketol-acid reductoisomerase [Xanthomonas campestris pv. campestris str. ATCC 33913]																																					13	4	6	6	4	6	7	7	11	9	5	3
NP_638674.1	3-isopropylmalate dehydrogenase [Xanthomonas campestris pv. campestris str. ATCC 33913]																																					2			3	6		4		2			2
NP_638682.1	TolC protein [Xanthomonas campestris pv. campestris str. ATCC 33913]																																					10	7	13	3	9	8	9	10	11	13	7	12
NP_638691.2	malic enzyme [Xanthomonas campestris pv. campestris str. ATCC 33913]																																						8	5	6	5	2	5	5	3		4	3
NP_638693.1	polyphosphate-selective porin O [Xanthomonas campestris pv. campestris str. ATCC 33913]																																						2									3
NP_638718.1	hypothetical protein XCC3372 [Xanthomonas campestris pv. campestris str. ATCC 33913]																																					8	14	13	11	10	16	8	10	11	10	2	8
NP_638727.1	cellulase S [Xanthomonas campestris pv. campestris str. ATCC 33913]																																					3	5		4	5	2	2	3
NP_638742.1	glutamate--cysteine ligase [Xanthomonas campestris pv. campestris str. ATCC 33913]																																					6	3		2		3	3		2			2
NP_638746.1	thiol:disulfide interchange protein [Xanthomonas campestris pv. campestris str. ATCC 33913]																																					10	2	3	3	5	5	5	5			2	2
NP_638751.1	TonB-dependent receptor [Xanthomonas campestris pv. campestris str. ATCC 33913]																																					10	8	12	3	2	8	9	13	7	6	14	10
NP_638780.1	histidine kinase/response regulator hybrid protein [Xanthomonas campestris pv. campestris str. ATCC 33913]
NP_638801.1	hypothetical protein XCC3455 [Xanthomonas campestris pv. campestris str. ATCC 33913]																																					3	2					2	2
NP_638816.1	rod shape-determining protein MreB [Xanthomonas campestris pv. campestris str. ATCC 33913]																																					6		5			2	5	4		6	2	8
NP_638831.1	aminopeptidase [Xanthomonas campestris pv. campestris str. ATCC 33913]																																					2	2	3		3	2	2		2	3
NP_638833.2	ubiquinone/menaquinone biosynthesis methyltransferase [Xanthomonas campestris pv. campestris str. ATCC 33913]
NP_638876.1	hypothetical protein XCC3530 [Xanthomonas campestris pv. campestris str. ATCC 33913]																																											2
NP_638905.1	hypothetical protein XCC3559 [Xanthomonas campestris pv. campestris str. ATCC 33913]																																									2			4			2	2
NP_638971.1	pyruvate dehydrogenase subunit E1 [Xanthomonas campestris pv. campestris str. ATCC 33913]																																					25	20	15	14	18	14	21	21	17	17	12	16
NP_638989.1	sensor histidine kinase [Xanthomonas campestris pv. campestris str. ATCC 33913]																																							4	2	3		2	4		2
NP_639015.1	oxidoreductase [Xanthomonas campestris pv. campestris str. ATCC 33913]																																					3	2	2	2	2	2	6	4	3	2	2	4
NP_639028.1	hypothetical protein XCC3682 [Xanthomonas campestris pv. campestris str. ATCC 33913]																																					4	2	3	3	4	2	3	2		4	5	3
NP_639029.1	hypothetical protein XCC3683 [Xanthomonas campestris pv. campestris str. ATCC 33913]																																														2
NP_639041.1	oxidoreductase [Xanthomonas campestris pv. campestris str. ATCC 33913]																																					2	3	3	3	2	2	4	4
NP_639048.1	hypothetical protein XCC3702 [Xanthomonas campestris pv. campestris str. ATCC 33913]																																								2			2		2
NP_639081.1	RNA polymerase sigma factor RpoD [Xanthomonas campestris pv. campestris str. ATCC 33913]																																					2	2	2		2		3				2	2
NP_639084.1	phosphinothricin acetyltransferase [Xanthomonas campestris pv. campestris str. ATCC 33913]																																									2		2	2
NP_639095.1	hypothetical protein XCC3750 [Xanthomonas campestris pv. campestris str. ATCC 33913]																																					14	11	9	7	12	3	13	10	8	8	5	7
NP_639106.1	endopeptidase IV [Xanthomonas campestris pv. campestris str. ATCC 33913]																																						2	2					2
NP_639118.1	response regulator protein [Xanthomonas campestris pv. campestris str. ATCC 33913]																																							2
NP_639121.1	ATP-dependent RNA helicase RhlB [Xanthomonas campestris pv. campestris str. ATCC 33913]																																							4	2			5	3			2	2
NP_639127.1	isocitrate dehydrogenase [Xanthomonas campestris pv. campestris str. ATCC 33913]																																					20	15	22	10	15	10	18	21	16	14	16	17
NP_639159.1	beta-glucosidase [Xanthomonas campestris pv. campestris str. ATCC 33913]																																											4			2	2	2
NP_639193.1	nucleotide sugar epimerase [Xanthomonas campestris pv. campestris str. ATCC 33913]																																						2				2		2
NP_639199.1	bifunctional phosphopantothenoylcysteine decarboxylase/phosphopantothenate synthase [Xanthomonas campestris pv. campestris str. ATCC 33913]																																																3
NP_639201.1	arginyl-tRNA synthetase [Xanthomonas campestris pv. campestris str. ATCC 33913]
NP_639204.1	oxidoreductase [Xanthomonas campestris pv. campestris str. ATCC 33913]																																					7	5	5		5	8	4	4	8	3	2	2
NP_639208.2	arginine decarboxylase [Xanthomonas campestris pv. campestris str. ATCC 33913]																																					2	2					4		2
NP_639209.1	spermidine synthase [Xanthomonas campestris pv. campestris str. ATCC 33913]																																					2	3	4	2	2	3	2	3	2			3
NP_639244.1	leucine aminopeptidase [Xanthomonas campestris pv. campestris str. ATCC 33913]																																					2	2		2	2	2	2	4	3		2
NP_639282.1	two-component system regulatory protein [Xanthomonas campestris pv. campestris str. ATCC 33913]																																					3	3	2		2	2					3	3
NP_639298.1	hypothetical protein XCC3959 [Xanthomonas campestris pv. campestris str. ATCC 33913]																																							3					3	4
NP_639302.1	TonB-dependent receptor [Xanthomonas campestris pv. campestris str. ATCC 33913]																																							3				4	7			3
NP_639316.1	ABC transporter ATP-binding protein [Xanthomonas campestris pv. campestris str. ATCC 33913]																																						2	5	3			4		6
NP_639363.1	hypothetical protein XCC4024 [Xanthomonas campestris pv. campestris str. ATCC 33913]																																					6	3	4		3	2		4				3
NP_639399.1	acetyl-CoA synthetase [Xanthomonas campestris pv. campestris str. ATCC 33913]																																					5	3	5		2	4	3	2	3	5		2
NP_639425.1	glycyl-tRNA synthetase subunit beta [Xanthomonas campestris pv. campestris str. ATCC 33913]																																					3		6	2	2	5	4	6	5	3		2
NP_639426.1	glycyl-tRNA synthetase subunit alpha [Xanthomonas campestris pv. campestris str. ATCC 33913]																																							5	2	2	4	2	2	3
NP_639471.1	OmpA-like protein [Xanthomonas campestris pv. campestris str. ATCC 33913]																																							3		2	2				4	6	4
NP_639484.1	glucan biosynthesis protein D [Xanthomonas campestris pv. campestris str. ATCC 33913]																																									2
NP_639542.1	toluene tolerance protein [Xanthomonas campestris pv. campestris str. ATCC 33913]																																					3	2	2		2	2	3	4
NP_639544.1	toluene tolerance protein [Xanthomonas campestris pv. campestris str. ATCC 33913]																																					2				2
NP_639546.1	lipoprotein [Xanthomonas campestris pv. campestris str. ATCC 33913]																																					2		3		5	5		3	2			2
NP_639571.1	Oar protein [Xanthomonas campestris pv. campestris str. ATCC 33913]																																					2	2	3			4	5	4	2
WP_003013731.1	MULTISPECIES: preprotein translocase subunit SecB [Francisella]	6	7	7	5	8	3	9	3	8	4	5	4	5	2	8	7	5	5	7	6	4	4	8	4	5	3	5	6	7	7	8	6	3	5		3
WP_003014302.1	ribosome-recycling factor [Francisella tularensis]			2	3	3			5	2			2			2	2	3	2				3				3		2	2	3				3		2									2
WP_003014346.1	MULTISPECIES: 50S ribosomal protein L14 [Francisella]	3	19	9	4	6	5	4	3	8			3		4	2	4	6	7	3	2	5	9	7	6	5	4	5	3	6	3	4	2	3		5	4			2	6	2	5	4	4	6
WP_003014349.1	50S ribosomal protein L24 [Francisella tularensis]	4	2	5	3	3	4	5	3	6	5	5	4	4	5	2	5		2	4	4	3	3	4	4	3	2	3	3	3	2	2	2	2	4	3	2		3	2	2	3	2	3	2	2
WP_003014352.1	MULTISPECIES: 50S ribosomal protein L5 [Francisella]	8	8	10	9	9	9	8	11	10	7	7	9	9	6	6	9	9	9	8	4	6	6	7	7	9	9	6	6	3	7	5	8	7	8	6	4	5		5	5	10	9	7	10	5
WP_003014373.1	MULTISPECIES: 30S ribosomal protein S13 [Francisella]	2	2		3	3	2	3			2	3	2		2	3		4	4	2	3	3	3	3			2	2				2	2					3	2			2	2	2
WP_003014378.1	MULTISPECIES: 30S ribosomal protein S4 [Francisella]	8	12	12	7	9	11	9	6	11	8	8	5	7	6	11	6	9	8	8	6	9	7	7	7	8	8	7	7	9	10	7	6	8	7	8	11	5	2	3	4	7	8	6	6	8	3	7	4
WP_003014382.1	MULTISPECIES: 50S ribosomal protein L17 [Francisella]	12	13	10	15	12	8	14	7	10	9	10	6	7	11	10	12	20	10	10	10	10	11	9	5	10	8	10	8	8	10	9	8	6	7	8	8	6	3	2	4	5	7	5	5	6
WP_003014561.1	MULTISPECIES: LemA family protein [Francisella]	7	5	6	7	8	10	7	5	3	6	8	18	8	8	8	8	6	8	5	5	5	5	9	4	4	6	6	8	5	4	7	4	9	8		3		2		3	3	2	3	4	2
WP_003014812.1	MULTISPECIES: cell division topological specificity factor [Francisella]				2		2				2			2	2		2	2	2	2
WP_003014814.1	MULTISPECIES: septum site-determining protein MinD [Francisella]	9	8	9	10	9	7	10	6	8	7	4	7	8	12	7	8	9	7	13	7	8	10	6	7	10	10	5	8	12	7	8	8	8	7	9	8	5	5	5	4	7	5	3	6	2	2	4	2
WP_003014822.1	MULTISPECIES: 50S ribosomal protein L28 [Francisella]		4		2	2		2		2					2	2	2	2	3		2		2	2		2	2		2			2	2					2	2			2
WP_003014877.1	MULTISPECIES: beta-hydroxyacyl-ACP dehydratase [Francisella]	7	5	4	6	5	5	7		5	8	7	2	5	8	7	8	8	6	6	5	4	4	7	3	8	6	6	3	7	8	7	5	5	5	6	4
WP_003014930.1	hypothetical protein [Francisella tularensis]	15	27	11	24	15	6	15	11	13	24	12	5	14	16	14	41	13	15	12	9	16	9	11	11	15	25	7	3	6	6	10	5	3	3	11	9	7	3	5	9	12	7	8	7	8
WP_003015002.1	MULTISPECIES: transcription termination factor Rho [Francisella]	3	5	2	3	2		3	3	6	4	3	4	4		4			4	4	3	6	5	4	4	2	4	3	3	3	5		3	4	5	2	6				3		2
WP_003015040.1	MULTISPECIES: MBL fold metallo-hydrolase [Francisella]	4	2	2	3			2	4		3			3	2	2	5		4			5	2			5							2		3	3
WP_003015139.1	MULTISPECIES: polyamine ABC transporter ATP-binding protein [Francisella]				2	2	2	2	4	2		3	3	2					3	4		2	3		2		3	2	2		2	3	2	2	4	2						2
WP_003015159.1	MULTISPECIES: hypothetical protein [Francisella]			4		3	3		2	2	2	2							4									2		3			2
WP_003015534.1	MULTISPECIES: ATP-dependent Clp protease proteolytic subunit [Francisella]	2	3	3	4	5	3		4	4	3	4	2		2	4	4	2	5	3	2	3	2	4	3	4	4	3	3		3	3	6	3		3	3
WP_003015654.1	RNA-binding protein Hfq [Francisella tularensis]	5	2	3	4	6	3	4	3	4		6	2	4	2	2	3		4	2	5	4	2	2	4	4	2	4	10	3	2	4	8		8	2	3	2			3	4	2
WP_003015739.1	MULTISPECIES: ribose-phosphate pyrophosphokinase [Francisella]	6	4	2	9	6	5	3		4	4	4	5	6	7	7	5	3	9	3	5	6	4	6	8	5	6	7	3	6	6	6	4	6	5	8	6	2			3	6	4	2	2		2		2
WP_003015772.1	MULTISPECIES: ATP-dependent protease subunit HslV [Francisella]	5	2	3	3	5	2	5	2	4	3	3	3	6	3	5	4	5	4	7	6	3	3	3	2	4	4	7	4	4	2	7	3	3	5	3	3					2	2			2
WP_003015897.1	30S ribosomal protein S6 [Francisella tularensis]	6	4	2	6	5	5	7	4	4	4	5	2	3	5	8	5	6	7	3	5	5	4	5	3	7	3	3	3	3	3	3	7	3	4	2	3				2	2	3			2
WP_003016007.1	Holliday junction branch migration DNA helicase RuvB [Francisella tularensis]			2			2			2	2					2			2	2					3		3	2						3		3
WP_003016111.1	inositol monophosphatase [Francisella tularensis]				3						6			2	2					4		2	5	3		3			3	2		2	4		2			2	2		2	2
WP_003016117.1	beta-ketoacyl-[acyl-carrier-protein] synthase II [Francisella tularensis]	14	20	16	14	16	12	17	12	18	9	12	11	15	16	14	12	11	13	12	15	11	19	10	13	9	11	8	13	14	10	9	10	11	14	14	9	3	6	2	12	8	7	8	10	6
WP_003016126.1	[acyl-carrier-protein] S-malonyltransferase [Francisella tularensis]	7	3	5	4	7	7	5	5	7	7	8	6	4	8	8	6	8	7	6	6	7	5	7	6	7	7	7	10	6	7	8	9	7	7	7	5					2	3		4	4
WP_003016128.1	ketoacyl-ACP synthase III [Francisella tularensis]		3	2	3	4	6	3	3	4	3	4	5			2			2	2	3	3		3	2	2	2	3	3		4	2	3	6	2	3	2
WP_003016252.1	MULTISPECIES: 50S ribosomal protein L13 [Francisella]	4	5		4	3		4	3	3	2	2			7	2	3	4		4	5	2	5	2		6	2		2	4		4	2	2			2	3	2		2	2				3
WP_003016296.1	MULTISPECIES: deoxycytidine triphosphate deaminase [Francisella]	2	2		3	2									4	2	3	2					2		2	2	2			4	2
WP_003016495.1	MULTISPECIES: nucleoside-diphosphate kinase [Francisella]	2	4	2	3	2	5	2		4	3	2	5	3	4	2	5	4	4	6			6	3	4	5	6	2	3	4		6	3	3		6	4	6	2					4		2	2
WP_003016753.1	MULTISPECIES: 50S ribosomal protein L21 [Francisella]	2	4	2	2	2	3	2	2	2	3	2	3	2	2	3			2	2	2			2		2	2	2		2				3		2	2		2	2	2		2	2	2	2
WP_003016773.1	MULTISPECIES: transcription elongation factor GreA [Francisella]				4			2			2			2			9				4	4		3				2							2
WP_003016899.1	pyridoxal 5'-phosphate synthase lyase subunit PdxS [Francisella tularensis]	2	7	7	6	3	6	6	5	8	4	8	7	4	5	4	5		10	5	5	4	6	3	8	7	10	7	3	6	3	6	8	10	5	6	2				4	4	4	4	4	4
WP_003017327.1	MULTISPECIES: monothiol glutaredoxin, Grx4 family [Francisella]	5		2	4		4	3	2	2	3		2		2	2	2	4	4		3	3	2	3	2		2			3	2	4	2	4		2
WP_003017341.1	ATP synthase subunit delta [Francisella tularensis]	8	6	5	4	2	4	8	2	4	6	8	5	5	7	5	9	7	4	4	3	2	7	4		3	2		3	2		4	4	3	4	2	4							3
WP_003017457.1	3-isopropylmalate dehydratase small subunit [Francisella tularensis]	5	3	3	3	5	5	7	5	2	5	3	3	5	5	4	5	3	5	4	4	5	3	4	2	5	5		4	5	3	6	3	6	2		2				3	4	3	2	2
WP_003017534.1	MULTISPECIES: Hsp20/alpha crystallin family protein [Francisella]	10	14	9	14	18	15	11	6	6	9	14	15	13	12	14	11	17	12	8	13	12	14	11	11	13	14	8	11	9	13	10	15	16	9	16	13	7	7	3	9	6	11	10	9	8	5		4
WP_003017553.1	MULTISPECIES: membrane protein [Francisella]	8	10	12	10	8	5	9	3	9	7	8	8	10	10	9	10	11	15	8	10	10	9	8	11	10	10	6	11	10	9	10	7	9	12	12	9	3	2	4	6	7	5	4	6	5		2
WP_003017665.1	DUF3568 domain-containing protein [Francisella tularensis]	2	4	2	3		2	2		3	2		2		3	3	4	2			3	4	3	4	2	2	3	3	2	2		2			3	4						2
WP_003017689.1	deoxyuridine 5'-triphosphate nucleotidohydrolase [Francisella tularensis]		3							2												2	2				2			3
WP_003017693.1	elongation factor Ts [Francisella tularensis]	29	30	15	30	19	14	22	19	22	30	20	17	23	22	15	39	24	19	17	26	14	20	20	16	16	21	17	20	17	12	28	18	14	18	29	18	5	7	7	7	9	11	8	12	6		2	2
WP_003017801.1	MULTISPECIES: 50S ribosomal protein L29 [Francisella]			2			2																					2	2						2	2							2
WP_003017834.1	hypothetical protein [Francisella tularensis]	8	6	4	6	6	3	6	4	5	5	6	4	5	4	4	5	2	5	3	3	3	4	4	4	4	5	4	6	5	5	4	5	5	3		3	6	2		5	3	4	2	2	2	2
WP_003017997.1	lipoprotein-releasing system ATP-binding protein LolD [Francisella tularensis]			2			2						3														2					2		3		2	3		3		4		3
WP_003018004.1	MULTISPECIES: glycine cleavage system protein H [Francisella]		2	3	2	2	3	3	4	2	3		2	3		2	2			2	2	2	2	2	3		3	3	4		2	2	2	3	2	3	3					2		2		2
WP_003018080.1	membrane protein [Francisella tularensis]			2				2	2			2	2				2	3						2	2			2						2		2
WP_003018097.1	DNA-binding response regulator [Francisella tularensis]	17	16	12	17	20	17	15	11	17	11	11	18	14	13	16	14	18	16	13	15	11	15	11	14	17	19	14	11	16	14	15	11	17	12	13	12	9	5	3	7	10	9	7	6	7	2
WP_003018147.1	MULTISPECIES: thioredoxin [Francisella]	4	2	3	3	2	2	3		2	3	3	3	4	4	3	4	4	4	3	3	3	2	3	4	2	4	3	3	3	3	3	4	2	3
WP_003018151.1	bacterioferritin [Francisella tularensis]	22	21	16	18	21	19	19	10	21	30	22	15	17	20	14	20	26	20	31	21	15	22	17	15	30	22	20	20	19	12	14	21	9	23	12	14	7	4	4	5	9	10	3	8	6
WP_003018210.1	MULTISPECIES: hypothetical protein [Francisella]	2								2									2								2	2						2
WP_003018337.1	acetyl-CoA carboxylase carboxyl transferase subunit alpha [Francisella tularensis]	14	20	12	16	11	14	14	7	16	22	14	12	14	22	19	18	11	14	14	17	19	23	18	12	18	16	15	17	14	25	9	15	12	14	26	17	13	5	7	7	12	15	6	13	6	5	4	9
WP_003018629.1	shikimate kinase [Francisella tularensis]	7	5	3	7	4	5	7	4	5	7	6	3	6	5	3	6	10	4	3	4		9	7	5	6	4	3	7	6	3	6	3	2	4	2					2		3
WP_003018632.1	MULTISPECIES: succinate dehydrogenase assembly factor 2 [Francisella]	2			2		2		2							2	2										2		2									4								2
WP_003018671.1	glycerol-3-phosphate acyltransferase [Francisella tularensis]			3				2		3	3		2		2		5					4					4	2	2	4					3	3							3
WP_003018894.1	glutaredoxin [Francisella tularensis]	2		2		2			2	2		2	2	2					2			2		2	2	2	2	2	2				2				2									2
WP_003019409.1	MULTISPECIES: DNA-directed RNA polymerase subunit omega [Francisella]	6	3		2	2	2	2	2	2	2	3	2		2	2	3	4		3	2		2	2		4	2		2	3		4		2	2
WP_003019684.1	ATP synthase subunit gamma [Francisella tularensis]	5	2	5	8	7	6	5	4	5	3	5	7	8	5	6	7	7	5	5	5	3	6	8	6	5		4	5	4	3	5	4	4	6		3				3	2	3	3		2		2
WP_003019758.1	MULTISPECIES: ATP synthase subunit B [Francisella]	4				2						3			2		5	3	2							3						2	2	2
WP_003019771.1	ATP synthase epsilon chain [Francisella tularensis]		3			2	2	2	2		2	3	2	2	3	3	3	2	3	5	4	3		2		3	2				3	3		3	2	3	3
WP_003019781.1	succinate dehydrogenase, cytochrome b556 subunit [Francisella tularensis]	3				2	4	2	3			3		2		3		2	2													2
WP_003019788.1	succinate dehydrogenase flavoprotein subunit [Francisella tularensis]	17	17	16	18	21	15	15	11	13	13	16	18	15	23	17	18	18	20	24	15	26	23	21	12	21	20	23	20	17	21	19	19	15	20	21	20	5	4	4	9	7	4	6	4	5	3	4	5
WP_003020026.1	CTP synthetase [Francisella tularensis]			2			3					3	3							2	2	2		2		2						2	3	4		2
WP_003020229.1	MULTISPECIES: glycosyltransferase [Francisella]				2	3	5			3						4		2	4			2		2	2	2	3							4
WP_003020335.1	MULTISPECIES: succinate--CoA ligase subunit alpha [Francisella]	15	12	8	15	16	12	11	13	12	15	12	10	11	14	14	16	13	16	14	13	12	7	8	8	11	11	11	19	20	12	9	15	11	12	10	13	4		3	10	6	8	10	9	5		2
WP_003020808.1	peptidoglycan-associated lipoprotein [Francisella tularensis]	2	3		3	4	3	2		6	2	3	2	2	3	5	2	2	6	2	2	3	2	2	5	2	4	3	2	3	2	2	3	3	2	5	6						2
WP_003020889.1	phosphoribosylformylglycinamidine cyclo-ligase [Francisella tularensis]	3	2	2	2	2		4	2	4	9		4		2	3		2	5	2	4	2	4	2	2	3	4		4	3				2	4		4						2
WP_003021049.1	Fe-S cluster assembly ATPase SufC [Francisella tularensis]	5	9	6	8	5	4	6	5	5	8	5	5	7	7	9	9	10	8	8	7	6	9	2	5	12	6	3	7	12	7	5	7	5	7	5	8
WP_003021081.1	MULTISPECIES: ATP-binding protein [Francisella]			3		2		2	2			3												2	3		2							3
WP_003021312.1	Mur ligase [Francisella tularensis]	5	6	3	2	8	2	3	4	4	3	3		3	5	5	2	3	9		4	8	5	4	6	4	6	10	4	4	6	9	8		3	5	2
WP_003021583.1	MULTISPECIES: 30S ribosomal protein S11 [Francisella]	6	6	4	5	5	6	6	6	6	4	5	3	5	5	5	3	5	4	3	3	4	4	6	3	4		4	4	5	3	4	4	4	3	2	2	2	3		5	7	4	5		4
WP_003021588.1	MULTISPECIES: 30S ribosomal protein S5 [Francisella]	13	12	13	12	14	17	15	15	15	11	17	18	15	12	10	9	12	7	7	13	9	5	9	8	8	9	6	13	8	8	8	8	11	9	6	6	5	4	4	8	8	7	9	4	6
WP_003021600.1	MULTISPECIES: 50S ribosomal protein L4 [Francisella]	7	9	6	8	3	4	3	6	9	3	6	8	3	3	7	3	4	8	7	2	6	5	6	6	6	5	7		2	7	7	5	5	2	4	5	2	3	2	2	3	7	3	2	4
WP_003021606.1	MULTISPECIES: 30S ribosomal protein S7 [Francisella]	3	5	2	3	2	2	2			4	2	2			3	6		3	4	3		2	3		4			2		3	2	2	2			2	3	2		2	2	2	3	2	2
WP_003021745.1	MULTISPECIES: branched-chain amino acid transaminase [Francisella]	5	6	7	5	5	5	6	5	5	6	6	4	8	7	4	6	4	5	7	7	8	4	4	6	10	4	8	7	5	6	7	8	5	7	8	5	3	4		4	3	4	2	2		3	2	2
WP_003022001.1	glucokinase [Francisella tularensis]				2											3	2	2	2								2	2	3		2	3				2	2
WP_003022051.1	MULTISPECIES: IMP dehydrogenase [Francisella]	9	9	3	7	10	6	6	7	6	6	9	2	10	12	8	8	9	5	16	10	6	8	8	7	8	5	7	7	9	4	12	8	5	12	7	6				2
WP_003022320.1	MULTISPECIES: peptidyl-prolyl cis-trans isomerase [Francisella]	5	4	4	4	5	3	2	3	5	3	4	4	3	5	3	6	6	5	5	4	4	4	2	2	2	4	4	3	2	2	3	2	2	3	2	3				2		2		3
WP_003022558.1	fructose-bisphosphatase class II [Francisella tularensis]				2		2		2			2	2	2												2								3	3
WP_003022662.1	MULTISPECIES: molecular chaperone GroES [Francisella]	10	13	11	15	13	14	12	8	10	15	15	9	13	8	13	15	12	12	11	10	9	7	8	11	11	10	12	13	12	13	10	11	14	13	11	12	5	3	2	6	6	4	7	4	9		2	4
WP_003022867.1	MULTISPECIES: hypothetical protein [Francisella]	2	3		2			3			2		3		2	3	3	4		2						3	2	2			2						2
WP_003023073.1	50S ribosomal protein L10 [Francisella tularensis]	20	26	14	15	19	18	21	15	17	21	17	16	19	15	21	18	21	18	21	16	15	27	16	16	37	19	13	19	16	19	17	21	15	16	13	12	15	13	8	19	19	14	15	12	12	7		5
WP_003023081.1	MULTISPECIES: 30S ribosomal protein S16 [Francisella]	2		2	2	2		2	2	2		2		2	2		2	2			2	2	2	2		2	2	2										2						2
WP_003023265.1	peroxiredoxin [Francisella tularensis]	15	13	14	8	11	10	15	3	18	10	5	9	7	13	10	13	8	18	14	10	13	11	9	13	12	13	12	7	10	9	12	9	11	9	12	11	2			3		4	3	6	4	3
WP_003023546.1	MULTISPECIES: translation initiation factor IF-3 [Francisella]	2	2			2		2				2			2			2	2														2
WP_003024794.1	elongation factor Tu [Francisella tularensis]	107	69	89	96	133	69	105	69	207	69	81	57	62	70	77	89	63	121	99	70	73	76	86	107	92	92	115	86	78	89	100	110	67	85	85	78	61	59	62	63	60	74	50	47	50	40	43	35
WP_003024803.1	MULTISPECIES: 50S ribosomal protein L11 [Francisella]	4	5	2	6	4	5	5	3	6	2	4	5		3	5	2	3	2	6	4	4	7	3		9	4	6	2	5	5	3	3	3	3	3	4	5		3	2	2	4	2	4	3
WP_003024808.1	MULTISPECIES: 50S ribosomal protein L7/L12 [Francisellaceae]	10	36	37	8	20	25	16	17	58	24	15	19	14	25	16	9	10	18	23	17	20	25	20	24	19	21	17	19	9	12	31	11	13	21	30	12	2	2	2	4	6	3	2
WP_003025265.1	DNA-directed RNA polymerase subunit alpha 2 [Francisella tularensis]	7	4	2	6	5	6	9		5	6	8		3	8	7	6	8	7	14	6	4	10	10	3	10	5	4	8	8	7	8	7	4	6	4	5	2				3
WP_003025404.1	MULTISPECIES: acyl carrier protein [Francisella]	50	6	44	12	25	10	44	26	16	9	14	6	7	8	11	12	9	10	11	12	12	7	43	8	10	5	11	8	7	13	40	45	7	9	8	6	5	5	4	10	6	6	5	3	5	3	2	4
WP_003025459.1	MULTISPECIES: 30S ribosomal protein S9 [Francisella]	8	7	11	12	13	6	10	11	16	9	19	7	8	5	6	8	6	8	6	5	5	6	5	8	6	8	8	8	6	6	7	9	6	6	8	6		2	4	8	4	8	3	5	8
WP_003025872.1	NAD(P)H-dependent oxidoreductase [Francisella tularensis]	6	3	6	7	8	5	4	4	6	2	4	4			4	2	2	5	2	4	6	4	4	5	3	2		2		4		5	3	2	4	2	2	2	2	2	2	3	2	2	2
WP_003026086.1	inorganic diphosphatase [Francisella tularensis]	4			4	4	6	3	4			2		2	2		6	2		2			3	2			3		2	3		4				4
WP_003026287.1	endopeptidase La [Francisella tularensis]	2	3		2		2	3		2	3			3	2				3	2		2	3	3	2	2		3			3		4
WP_003027135.1	acetyl-CoA carboxylase carboxyltransferase subunit beta [Francisella tularensis]	7	8	6	13	5	3	6	5	8	3	8	6	5	6	9	8	7	9	3	5	8	7	8	7	7	8	8	4	4	7	4	6	8	8	6	7		3	2	2	3	4		3	2
WP_003027191.1	MULTISPECIES: 50S ribosomal protein L16 [Francisella]	8	6	11	9	14	6	9	23	20	6	9	5	5	6	8	4	5	10	2	3	5	4	6	7	5	7	11	6	2	6	5	6	5	5	5	5	3	2	4	4	6	4	5	6	3
WP_003027193.1	MULTISPECIES: 50S ribosomal protein L22 [Francisella]	5	5	6	6	5	3	7	5	5	4	2	5	6	4	6	8	6	4	6	4	5	3	5	4	3	4	4	4	3	4	3	6	3	5	5	2	2		2	4	5	4	2		4	3	4	2
WP_003027195.1	MULTISPECIES: 30S ribosomal protein S19 [Francisella]	3	3	4	2	3		8	2	4	2	3				2	3	4
WP_003027197.1	MULTISPECIES: 50S ribosomal protein L2 [Francisella]	12	10	9	18	9	8	16	11	13	10	8	8	9	8	9	8	9	8	16	16	10	10	5	9	10	9	6	8	8	14	9	5	7	4	10	8	4	4		7	8	7	5	2	4			2
WP_003027200.1	MULTISPECIES: 50S ribosomal protein L23 [Francisella]	3	19	3	4	3	4	4	3	4	4	4		4	6	4	4	12	2	4	4	3	7	3	2	5			4	3	3	3	4	2	4		4	4		3	4	4	4	3	3	4
WP_003027202.1	MULTISPECIES: 50S ribosomal protein L3 [Francisella]	13	21	15	11	10	27	15	14	15	15	13	28	10	14	10	10	15	12	10	11	8	14	12	13	11	11	9	9	11	9	10	13	12	9	13	9	6	8	8	8	11	11	12	5	10	3	3	4
WP_003028608.1	adenine phosphoribosyltransferase [Francisella tularensis]		2	2		5	2		2		2		2			2			2					2								4			2
WP_003028678.1	50S ribosomal protein L1 [Francisella tularensis]	22	17	18	19	20	16	17	22	21	10	23	13	35	12	9	18	15	21	14	13	11	18	15	15	16	13	15	21	14	12	17	17	15	16	12	12	5	9	3	7	10	11	6	8	4		2	2
WP_003031303.1	MULTISPECIES: type I glyceraldehyde-3-phosphate dehydrogenase [Francisella]	19	14	15	16	12	13	15	13	14	20	17	14	12	16	14	18	18	12	16	16	12	15	19	12	18	15	11	15	15	16	15	14	14	17	11	12	12	9	7	10	15	12	8	8	5			2
WP_003032557.1	prolyl aminopeptidase [Francisella tularensis]	3			2	4		2	3	4	2	4			5	4	3	2	2	3	3		4	3		4	2	3	3		2		2	2	2
WP_003032611.1	DNA polymerase III subunit beta [Francisella tularensis]	10	6	8	12	4	7	6	5	7	4	7	7	10	5	11	12	6	15	4	7	11	5	5	2	5	7	12	3	5	13	9	2	5	4	5	5
WP_003032698.1	MULTISPECIES: elongation factor P [Francisella]		2		2							2	2	2	2		2			2	2		2			2		2	2		2	2			2	2
WP_003032762.1	MULTISPECIES: elongation factor 4 [Francisella]		5	5		4	6	2	4	4		5	7	3	3	2		2	5	2	4	3	2	5	6	3	8	3	6		4	2	5	8	3	5	5					2			2
WP_003032781.1	DNA recombination/repair protein RecA [Francisella tularensis]	11	8	5	8	7	10	4	4	7	7	5	5	5	5	4	6	6	6	9	9	7	6	3	4	7	5	3	6	5	6	6	4	11	7	5	4	4	2	3	4	6	3	4	5	4
WP_003032783.1	MULTISPECIES: single-stranded DNA-binding protein [Francisella]			2						4			3			2			2								2									2
WP_003032804.1	nitrate ABC transporter ATP-binding protein [Francisella tularensis]	4	12	15	7	8	13	10	9	12	12	8	12	11	10	6	10	8	11	2	6	7	6	7	11	7	13	10	7	5	9	6	12	15	11	14	12			2			4	2	2	3
WP_003032840.1	30S ribosomal protein S1 [Francisella tularensis]	65	33	32	83	88	54	51	46	33	65	80	30	50	49	42	82	63	49	39	27	26	35	38	33	49	27	37	66	73	37	72	68	35	38	34	27	38	15	17	40	22	24	13	22	20	15	3	2
WP_003032885.1	MULTISPECIES: 30S ribosomal protein S14 [Francisella]		3				2			2			2							2		2				2					2			2
WP_003032887.1	50S ribosomal protein L6 [Francisella tularensis]	19	7	9	11	5	5	12	10	26	8	6	5	4	4	7	9	6	25	5	9	8	7	11	11	5	10	11	4	6	11	14	5	6	4	7	10	3	10	6	11	8	14	5	7	7		2	4
WP_003032890.1	50S ribosomal protein L18 [Francisella tularensis]	5	4		4	6	7	5	5	4	5	3	6	2	4	3	2	7	5	5	4	5	5	5	3	5	4	5	3	6	4	4	5	5	3	3	3	2	2	2		3	4	2	4				2
WP_003032892.1	MULTISPECIES: 50S ribosomal protein L15 [Francisella]	5	7	4	4	7	5	7	4	7	3	5	2	5	5	5	3	3	6	8	3	5	8	6	3	4	3	3	5	3	3		4	3	2		5		3	3	4	5	4	4	3	3	2
WP_003032894.1	DNA-directed RNA polymerase subunit alpha [Francisella tularensis]	10	8	9	12	13	7	8	6	12	12	9	10	7	12	10	9	7	19	12	10	10	13	11	8	15	11	11	10	12	9	7	12	8	11	7	9	9	4	5	8	7	8	4	3	3
WP_003033018.1	peptidyl-prolyl cis-trans isomerase [Francisella tularensis]	2	2		4	4			4	2		2			4	2	3	3		2			2	3		3		2				2			3			2	2				2	2
WP_003033046.1	hypothetical protein [Francisella tularensis]		3																	2		2		2			2	2					3				2
WP_003033116.1	MULTISPECIES: hypothetical protein [Francisella]	4	5	4		2	2	2	4	4		2	2	2		3	4		2	4	2	2		2	3	2	5		2		2			3		3	4			2		2			4	5
WP_003033135.1	hypothetical protein [Francisella tularensis]			3			4	2	2	3		3	4	2		2			2					2			3	3						3	2	4
WP_003033196.1	phosphatidylserine decarboxylase proenzyme [Francisella tularensis]		2				2				2					2	2				2	2				2
WP_003033328.1	arginine--tRNA ligase [Francisella tularensis]	2		3			2	2	2	5	4	3	3	4	2		2	4	2	4	2		2	2		2	4	3	2			2	2		3	2	3
WP_003033337.1	acetyl-CoA carboxylase biotin carboxyl carrier protein [Francisella tularensis]	10	5	17	10	12	11	8	15	11	13	16	7	23	9	11	9	8	8	9	5	8	8	8	11	8	8	11	12	9	8	8	9	5	14	10	11	2	2	4	4	3	7	6	5	5	7	2
WP_003033338.1	MULTISPECIES: acetyl-CoA carboxylase biotin carboxylase subunit [Francisella]	12	12	11	21	14	13	16	10	14	16	12	14	12	13	17	14	14	16	12	15	13	16	16	17	14	20	17	10	17	19	13	11	9	12	17	12	7	2	2	7	17	10	6	5	2	2	4	5
WP_003033367.1	MULTISPECIES: succinyl-CoA ligase subunit beta [Francisella]	21	13	10	15	14	13	17	11	15	18	18	16	20	14	14	14	22	18	19	13	20	15	12	17	24	15	15	15	18	18	14	16	14	16	12	16	6	7		8	11	12	7	9	6	3		2
WP_003033374.1	DNA topoisomerase (ATP-hydrolyzing) subunit B [Francisella tularensis]	7	2	2	4	5	9	3	2	3	3	5	5	5	6	5	6	7	5	5	4	8	6	3	3	6	4	2	7	4	7	6	3	5	6	3					2	3	3
WP_003033386.1	30S ribosomal protein S15 [Francisella tularensis]	5	6	5	4	5	5	5	6	5	7	6	6	5	5	5	7	6	6	4	3	5	6	3	6	4	5	4	2	6	3	5	4	6	4	4	3				3	4	2	2	2
WP_003033387.1	polyribonucleotide nucleotidyltransferase [Francisella tularensis]	11	9	13	14	17	24	11	11	13	15	27	24	17	13	20	19	16	18	11	9	14	14	14	13	16	21	21	18	10	19	15	19	21	13	12	17				4	8	8		2	6
WP_003033478.1	purine-nucleoside phosphorylase [Francisella tularensis]	11	9	10	15	6	7	14	8	9	11	8	12	7	11	17	10	8	12	9	7	11	9	10	13	13	16	22	9	8	19	12	8	9	8	10	13	3	5	2	3	2	3	4	5	3
WP_003033484.1	protein translocase subunit SecA [Francisella tularensis]	6	5	10	3	4	9	4	3	11	7	5	5	6	2	7	3	5	9	9	5	9	11	7	11	11	11	10	6	6	5	8	4	8	8	4	7						4
WP_003033601.1	OmpA family protein [Francisella tularensis]	15	11	13	14	32	16	16	15	32	17	15	13	17	17	13	17	16	25	13	13	16	13	20	10	17	12	16	15	17	18	12	22	15	16	10	13	6	6	8	14	7	9	6	6	12		2	2
WP_003033624.1	phage infection protein, partial [Francisella tularensis]	2	2	6		2	4	2	4	4	4	5	4	5	2	2	3	2	4			2	2		4		3	4					2								2		5	2	2
WP_003033724.1	MULTISPECIES: 3-deoxy-7-phosphoheptulonate synthase [Francisella]	8	7	5	8	4	4	7	5	8	7	5	3	3	5	9	8	6	7	6	7	9	4	3	9	8	8	4	6	5	7	6	4	4	3	9	8	4	4	4	3	2	5	5	5	2
WP_003033749.1	Fe-S cluster assembly protein SufB [Francisella tularensis]	3	2	3		3	4	2	3	4		2													3			2					2	2
WP_003033755.1	amidinotransferase [Francisella tularensis]	4	6	4	6	5	4	3		4			2					2															2
WP_003033757.1	hypothetical protein [Francisella tularensis]	2	2	5	2	2	4	5	2	3	3	2	8	2	3	3	2	3	3	2	2	3	3	2	5	2	5	3	2	3	4	2	2	4	2	4	4
WP_003033853.1	peptidyl-prolyl cis-trans isomerase [Francisella tularensis]	4	6	2	5	4		4	2	5	5	2		4	5	4	5	2	4	3	2	3	2	3	4	7	2				2	5		2	2	3
WP_003033940.1	dehydrogenase [Francisella tularensis]	5	5	7	2	4	3	5	2	7	3	5	4	4	6	3	10	6		4	4	5	5	3		5		4	5	8	4	3	3	4	5	5	5
WP_003033959.1	MULTISPECIES: peroxidase [Francisella]	28	27	27	26	28	27	31	23	25	31	29	21	26	27	24	29	26	24	20	25	26	21	23	23	25	21	21	27	18	31	21	29	25	26	23	23	10	5	4	10	9	10	11	7	13	6	6	4
WP_003033974.1	ribonucleotide-diphosphate reductase subunit alpha [Francisella tularensis]	9	13	15	9	15	12	12	9	9	10	8	14	9	9	11	11	5	6	9	11	8	11	12	12	10	13	12	16	10	11	14	13	15	18	11	13	3	2	2	4	6	5	3		3	2
WP_003033975.1	ribonucleoside-diphosphate reductase subunit beta [Francisella tularensis]	13	4	11	6	3	4	6	3	9	7	5	7	7	2	6	5	8	10	3	3	6	6	3	4	4	5	7	8	6	9	6	5	2	5	3	4			2	3	4	2			2
WP_003034008.1	Si-specific NAD(P)(+) transhydrogenase [Francisella tularensis]	5	4	3	4	2	7	6	3	2	7	5	3	6	5	3	7	10	5	9	4	6	6	7	8	4	7	5	5	5	6	4	6	5	6	5	5			2	4		2			3
WP_003034013.1	MULTISPECIES: thiol:disulfide interchange protein [Francisella]		2									2					2		2				2		2								2		2	2
WP_003034079.1	MULTISPECIES: ferritin [Francisella]	3	3		2		4	2	3		4	2			4	2	4	4	2	2	2	3	2	4	2	3	2	2	2	2	4				3									2
WP_003034100.1	MULTISPECIES: ketol-acid reductoisomerase [Francisella]	40	27	24	33	32	26	39	29	36	16	23	20	20	23	27	27	24	23	25	24	34	27	28	24	23	24	24	24	23	32	20	21	24	20	21	21	20	19	12	26	28	29	18	21	26	8	4	7
WP_003034103.1	acetolactate synthase, large subunit, biosynthetic type [Francisella tularensis]	5	6	2	4	3	3	3	2	4		3	2				3	2	2	4	2	3	4	3	3	3	3	2	4	3	3	3	2	2	3		2				2	4
WP_003034109.1	threonine synthase [Francisella tularensis]		3	3		3	3	2	2	2		3	2			2		3	3	6		5	4	5	5		4	4	2	2	2	3	2	3	2	2	2			2	4	3	3
WP_003034128.1	MULTISPECIES: HU family DNA-binding protein [Francisella]	9	5	7	6	6	6	7	6	6	4	6	4	4	6	7	6	8	7	8	6	4	5	7	3	7	5	7	4	7	6	7	7	6	4	4	4	2	2	4	4	4	5	3	4	5			2
WP_003034246.1	MULTISPECIES: hypothetical protein [Francisella]	2		2	2												2	2								2
WP_003034277.1	translational GTPase TypA [Francisella tularensis]	7	7	6	4	6	4	4		5	8	5	5	5	6	4	8	8	5	9	7	5	5	6	2	4	5	3	11	5	5	4	3	6	7	4	2
WP_003034298.1	alpha-E domain-containing protein [Francisella tularensis]			3			2	2					3	2	2	2											2	2		2	2						3				2
WP_003034330.1	MULTISPECIES: 50S ribosomal protein L35 [Francisella]	2			2		2		2	2	2	2		2	2		2		2								2
WP_003034347.1	cyanophycinase [Francisella tularensis]	2	2	2	3	2	5	2		3		3	4	2			4	3	4		3		2	2	2		6	4	2	3	4	2	2	4	2		2									2
WP_003034368.1	UDP-glucose 4-epimerase GalE [Francisella tularensis]		2	3	2	3	3	2	2		2	3	3		3	3	3	2	2	2		2		4	3	2	2		2	2	2	3	3	3	2	4	2			2	2	2
WP_003034371.1	enoyl-ACP reductase [Francisella tularensis]	15	15	15	18	12	16	15	11	13	12	19	12	13	17	15	16	19	16	21	18	16	23	19	21	30	15	20	15	20	16	16	18	13	15	14	16	11	11	10	10	13	13	9	8	6	6	4	8
WP_003034372.1	MULTISPECIES: TIGR00730 family Rossman fold protein [Francisella]	2	3	2		3	2	3		2					2	6	3	3	2			2				3		3	2	2	5	2		2	2		2				2					5
WP_003034470.1	MULTISPECIES: ribosomal subunit interface protein [Francisella]	2	3	2		3	3	2	2		3	2		4			2	2		3				2		3	2	3		2		2			2
WP_003034542.1	fructose-bisphosphate aldolase class II [Francisella tularensis]	15	11	9	8	7	3	11	6	9	12	11	6	10	10	13	16	7	13	8	7	11	8	10	4	18	10	8	9	8	7	10	13	4	9	6	13				3	4	3	3	3	4
WP_003034554.1	MULTISPECIES: phosphate acyltransferase [Francisella]	5	4	4	4	6	3	5	5	5	4	8	6	5	6	5	4	6	7	5	4	7	7	7	5	6	8	6	5	5	5	2	3	4	6	6	2				3		3
WP_003034557.1	3-oxoacyl-ACP reductase FabG [Francisella tularensis]	11	6	8	12	12	8	12	11	8	12	14	14	11	10	8	12	10	10	9	10	8	6	10	7	9	7	7	10	9	6	10	10	9	13	8	7			2						2
WP_003034577.1	type III pantothenate kinase [Francisella tularensis]	5	4	5	7	7	5	7		6	6	6	4	6	6	6	5	4	8		2	4		3		4	4	5	5	6	7	3	7	5	6	3	4	3	2					2
WP_003034620.1	MULTISPECIES: DUF3568 domain-containing protein [Francisella]	2		2	2		2			2	2	2		2	2	2	2	2	3				2				2				2	2	2	2	2
WP_003034781.1	penicillin-binding protein activator LpoB [Francisella tularensis]	3	3	2	3		2	4	2	2	2	2	4	2	5	2	4	8	5	2	2				3	4	3	2	3	2		2	2	4	3	5	3
WP_003034797.1	oxidoreductase [Francisella tularensis]		2	3			2	2			2					3											2						3
WP_003034834.1	acyl-ACP--UDP-N-acetylglucosamine O-acyltransferase [Francisella tularensis]	2	3	2	2	2	2			2	2	2	2	3	4	2	2	3	2		2	3		4	2		3	3	4	2	5	2	3	3	3
WP_003034837.1	UDP-3-O-(3-hydroxymyristoyl)glucosamine N-acyltransferase [Francisella tularensis]	2	4	3	2	3	2	2	3	2		2		2	2	4	3	2	2	3	2	2	3	2	2		4	2		5	2	3	3		2	4	2					2	2
WP_003034840.1	membrane protein [Francisella tularensis]	6	3	5	4	3	4	7	3	3	5	4	4	6	4	3	3	5	5	4	3	5	3	3	2	4	3	3	2				2	2	2	3		2		2	3	2	2	2	2	2
WP_003034965.1	NADP-specific glutamate dehydrogenase [Francisella tularensis]	36	42	35	43	35	30	49	25	33	70	33	31	38	44	64	57	47	39	51	51	59	44	42	37	52	59	40	38	53	51	40	37	29	42	41	48	18	10	14	22	26	20	26	24	22	10	3	8
WP_003034978.1	molecular chaperone GroEL [Francisella tularensis]	171	166	173	145	152	180	183	151	215	194	154	182	232	173	149	192	175	176	196	155	103	196	179	87	177	176	160	195	162	109	253	163	181	196	119	141	93	158	28	195	131	55	120	46	41	156	17	16
WP_003034992.1	hypothetical protein [Francisella tularensis]	2	4		2	2		2		2	4	2			6	3	4	4	2	2			2	2	3		6	2			2	2
WP_003035017.1	MULTISPECIES: 50S ribosomal protein L19 [Francisella]	6	6	6	7	4	4	6	6	6	6	5	3	5	3	4	5	3	5	3	5	3	4	5	4	5	6	3	5	4	4	4	3	4	3	4	5	3		2	5	3	3	3	3	2		2	2
WP_003035026.1	DNA-directed RNA polymerase subunit beta' [Francisella tularensis]	39	42	43	44	49	45	40	32	44	58	50	40	36	40	47	49	37	47	44	37	45	45	49	49	47	47	32	42	44	43	40	46	54	39	46	44	14	25	14	36	28	36	15	20	21	9	10	10
WP_003035085.1	phosphopentomutase [Francisella tularensis]	4	2		4	3		4			2	5	2		3	3	5	2	3	3	3	4	3	3	2	3	4	3	5	3	3	3	2	2	3	2	2
WP_003035087.1	type III pantothenate kinase [Francisella tularensis]		2	2	3	4	2	2	4	3		4	5	3				2	2	2	3	3	4	2	7	4	6	2	3		3		3	3	5	7	4					2	2	2	3	2
WP_003035125.1	MULTISPECIES: succinate dehydrogenase iron-sulfur subunit [Francisella]	5	3	3	4	2	3	3			4	3	2	3	6	4	5	3	3	2	4	3	6	4	2	6	4	4	4	4	5	3	3	3	4	2	3
WP_003035135.1	superoxide dismutase [Francisella tularensis]	10	6	4	7	4	4	8	4	9	7	5	5	7	6	6	9	9	8	10	7	7	6	6	4	6	7	9	5	5	7	7	6	4	5	5	7			2		3	3	2	2	2		2
WP_003035141.1	MULTISPECIES: ATP synthase subunit beta [Francisella]	32	32	27	36	35	25	29	26	37	31	28	27	41	42	33	32	34	30	42	27	29	43	40	36	41	35	31	37	35	31	35	28	34	36	33	34	10	8	7	15	21	13	20	11	8	2	3	6
WP_003035145.1	F0F1 ATP synthase subunit A [Francisella tularensis]						2				2		3				2		4											3	2			2			3
WP_003035232.1	MULTISPECIES: adenylosuccinate synthetase [Francisella]	4	3	4	5	4	5	6	3	6	7	8	6	3	6	6	8	4	9	7	6	4	8	6	7	4	6	4	7	6	6	7	9	4	9	3	6
WP_003035266.1	MULTISPECIES: ubiquinol oxidase subunit II [Francisella]	5		4	5	2	5	4	3	2	6	5	3	3	3	6	4	5	4	3	2	4	3	4	2	2	4	2	6	5	4	2	2	3	3		3					3	2
WP_003035267.1	cytochrome o ubiquinol oxidase subunit I [Francisella tularensis]				2	5	2	2	4		6	3	5		3	2	4	4			2	2	2	2	3	3	2		3	6		3	4	3	2	2
WP_003035357.1	MULTISPECIES: 30S ribosomal protein S12 [Francisella]		2	2	4	4	4	2		4			4			4				3	4	2	4	3	4		2	3	3	2	2	3	2	2		3	2				2		2
WP_003035420.1	MULTISPECIES: activator of osmoprotectant transporter prop [Francisella]		2	3	2	2				2			2		2			4		2			3		3		4														2				2
WP_003035698.1	glycine dehydrogenase (decarboxylating) [Francisella tularensis]	2	2					2		5				2	2	2	2		2			2	2		2	8	6				2	2				2	2
WP_003035703.1	alpha-D-glucose phosphate-specific phosphoglucomutase [Francisella tularensis]		4	4		3	13	2		2	2	5	15	13	3		2	2	2		2	3	2	3		3	3	2	6	4	4	4	2	11	3	3	17				2		3
WP_003035781.1	porphobilinogen synthase [Francisella tularensis]	2	3	2		3	4	4	2	2	2	2	3			2			3		2		3	2	2	2	2	2			4		3		2	2
WP_003035924.1	enolase [Francisella tularensis]	25	14	12	20	24	16	17	15	28	16	19	14	19	25	15	20	18	21	16	19	18	15	18	16	18	15	15	18	20	17	20	24	12	16	11	14		2	2	3	9	5	6	7	4
WP_003035976.1	RidA family protein [Francisella tularensis]	2			2	2	2	2	2			3	2			2	2		2			2		2	3			2	3		2	2	2	2	2	2
WP_003036153.1	IclR family transcriptional regulator [Francisella tularensis]					2	4					5						2	3			3		2			2				3		2				2
WP_003036264.1	hypothetical protein [Francisella tularensis]	14	15	11	18	16	13	16	16	10	14	13	10	12	14	15	16	11	16	15	12	14	19	13	8	13	8	10	14	11	14	13	11	13	15	9	11	4	4	4	7	9	7	6	4	9
WP_003036284.1	leucyl aminopeptidase family protein [Francisella tularensis]		3			3		2			4			5		2			2		4		2	5		2	2		2		2		4		3		2
WP_003036474.1	hypothetical protein [Francisella tularensis]		2	2	2		2			2	2		3	2	2						2				4			2						5	3
WP_003036696.1	MULTISPECIES: isoprenoid biosynthesis protein ElbB [Francisella]														2		2	3					2			2			3	2
WP_003036833.1	4-hydroxy-3-methylbut-2-en-1-yl diphosphate synthase [Francisella tularensis]		4		2	2	2		2	4									2	2	3	3	3	2		2	2	2			2			5		2					2
WP_003036870.1	methionine ABC transporter ATP-binding protein [Francisella tularensis]	4	5	8	4	4	8	5	3	8	7	9	7	5	9	10	5	8	12	6	4	7	7	6	4	6	3	9	8	4	7	9	7	10	9	9	5				2	2			2
WP_003036943.1	circularly permuted type 2 ATP-grasp protein [Francisella tularensis]	2	3	2	2	2	2	3	4	3	3	2	2	4	2	4		3			3	6	2	2	5		3	3	3	2	5	2	3	3	2	3	3				2
WP_003036966.1	M13 family peptidase [Francisella tularensis]	11	12	7	12	10	7	8	12	14	15	11	11	11	14	7	14	12	7	7	8	9	12	8	9	15	11	7	9	11	8	8	8	6	8	11	13				3	2	2		2
WP_003036989.1	MULTISPECIES: carbohydrate kinase family protein [Francisella]	3	6	2	4	3	2	2	2	2	7	3	2	4	4	7	3	6	2	5	5	3	4	4	3	6	6	3	2	6	5	2	3		2	6	4
WP_003037043.1	ribonuclease E/G [Francisella tularensis]	11	21	12	15	13	12	14	4	12	11	14	15	9	24	17	12	17	15	18	11	14	20	20	10	17	14	10	15	12	15	7	13	9	14	12	12	2	3	3	5	8	11	3	3	5
WP_003037135.1	type VI secretion system contractile sheath large subunit [Francisella tularensis]	41	25	28	29	34	32	32	25	31	30	23	23	26	19	27	20	22	36	29	21	26	30	25	25	19	20	25	20	26	24	34	18	19	20	17	24	17	13	8	26	17	19	13	13	16		6
WP_003037386.1	ornithine cyclodeaminase [Francisella tularensis]	8	3	2	6	3	3	4	4	5	4	6	4	7	5	7	8	5	6	4	5	8	7	2	4	8	9	9	6	5	9	6	7	3	8	3	5			2		2
WP_003037455.1	DNA gyrase subunit A [Francisella tularensis]	10	9	7	12	9	7	7	7	11	6	7	8	4	5	5	8	8	10	3	5	7	4	9	12	4	9	11	8	7	7	7	7	6	6	8	5			2	2	2	5
WP_003037605.1	glycerol kinase [Francisella tularensis]	8	5	8	6	6	17	3	5	11	4	7	4	6	9	6	6	5	4	7	4	5	7	7	5	5	4	8	9	7	4	9	7	15	4	4	4		2	2	3		3
WP_003037645.1	MexH family multidrug efflux RND transporter periplasmic adaptor subunit [Francisella tularensis]		4				4	3	4	5			6	6	3	3		3	5	3		4	3	2	6	2	3	5		2	3	2		4	4	3	6
WP_003037673.1	aconitate hydratase AcnA [Francisella tularensis]	40	41	35	45	43	44	39	38	49	43	45	30	41	52	44	52	54	43	40	38	43	52	48	45	44	40	49	49	45	38	37	41	41	51	46	33	13	16	16	29	28	26	24	25	19	2	6	5
WP_003037711.1	MULTISPECIES: ATP synthase subunit alpha [Francisella]	27	24	27	22	24	33	26	20	30	26	40	24	23	28	23	23	27	35	27	19	25	28	23	31	21	26	34	25	23	21	23	29	31	25	21	25	7	13	17	21	20	20	13	18	16	8	7	6
WP_003037755.1	MULTISPECIES: NADH-quinone oxidoreductase subunit D [Francisella]	5	10	7	7	12	9	7		7	7	4	6	4	10	5	4	11	10	6	3	6	10	5	5	11	10	9	7	9	8	6	8	4	8	5	5					5	3	2
WP_003037758.1	NADH-quinone oxidoreductase subunit C [Francisella tularensis]	3	8		7	4	4	2		3	2	5	3		4	5	2	6	4	5	2	6	3	2	2	3	4	2	2	4	3		4	2	4	4	2				3	2	2
WP_003037763.1	MULTISPECIES: transcriptional repressor [Francisella]		2																	3			2			7	3			3						2	3
WP_003037810.1	MULTISPECIES: amidophosphoribosyltransferase [Francisella]		2	3	2	3	3	2			3		3	2	2				2		2			3	2			2	3	2			2	2	2
WP_003037818.1	membrane protein [Francisella tularensis]			3					2		2				2				2			2	2					2	2				2	2			2
WP_003037945.1	2-hydroxyacid dehydrogenase [Francisella tularensis]						3				3	2	3								3									4		3		5			3
WP_003037973.1	bifunctional indole-3-glycerol-phosphate synthase TrpC/phosphoribosylanthranilate isomerase TrpF [Francisella tularensis]	3	2	6	2	3	4	4	3	3	2			2	5	3	5	4	4	3	3	2	2	5	3			3	3	3	4	4	2	4	3	3	2					2	2
WP_003038261.1	30S ribosomal protein S8 [Francisella tularensis]	7	7	4	7	7	3	7	6	2	4	7		3	8	5	8	5	5	10	5	4	5	7	5	6	4	2	3	7	5	3	5	4	3	3	2	5	4	4	2	6	5	3	4	3	2	2	3
WP_003038264.1	molecular chaperone HtpG [Francisella tularensis]	37	42	23	41	34	34	41	26	30	39	37	29	42	55	27	46	47	30	42	27	32	50	40	37	62	40	44	30	53	36	37	36	38	32	36	38	11	12	4	19	22	17	18	13	9	6	2	2
WP_003038269.1	sel1 repeat family protein [Francisella tularensis]	4	4	2	4	6	4	4	4	8	3	4	3	2	2	7	2	2	10		3	4	2	3	4	2	3	7	2		3	2	2	3	3	2	2
WP_003038273.1	ferredoxin--NADP reductase [Francisella tularensis]	3	4	3	2	4	3	7	3	8	3	3		2	4	7	4	3	8	5	4	5	5	4	11	3	4	4	3	8	5	4	3	3	3	6	7				3	2	5	3	3	6
WP_003038296.1	DNA translocase FtsK [Francisella tularensis]				2	2	3		2	4	3			3	2	2		2	3					2					2						3
WP_003038311.1	cysteine--tRNA ligase [Francisella tularensis]	3	5	2	4		3	2		3	5	4	4		3	5	5	3	10	2		3	3	4	3	3	6	7	3		7		3		4	6	5				2			2	3	2
WP_003038346.1	MULTISPECIES: fumarate hydratase [Francisella]	2	3	3	3	5	4	3	5	4	5	9	5	5	7	3	4	7	7	6	6	2	5	5	5	7	2	2	6	5	4	5	4		8	2	5						2	2	2	4
WP_003038355.1	aspartate 4-decarboxylase [Francisella tularensis]		2	2		3	2			2	2	2	2					2	3									2
WP_003038361.1	MULTISPECIES: OmpA family protein [Francisella]	4	7	4	2	5			7	5	3	4	3	2	6	5	2	3	4	6		3	6	2	2	4	2	4	5		4	3	2	2	4	2	6									2
WP_003038420.1	hypothetical protein [Francisella tularensis]				2	3				2				2	2						3	2	5	3	4				2	2		2	2		3					2
WP_003038425.1	ribonuclease PH [Francisella tularensis]		3		2			3		3	4			2	4	3	4	5	4		4	4	5	2	3	2	5	3	4	3	4		4	4	3	3
WP_003038428.1	glycerol-3-phosphate dehydrogenase (NAD(P)(+)) [Francisella tularensis]		2	2		2		2	2	2		2		2											2		2		2		2		2
WP_003038436.1	S-(hydroxymethyl)glutathione dehydrogenase/class III alcohol dehydrogenase [Francisella tularensis]	2	4			2		2	2	2								3						2				2	3		2		2	3	2	3							3			2
WP_003038437.1	pyridoxal phosphate-dependent aminotransferase [Francisella tularensis]	18	11	10	14	14	10	19	8	22	5	8	6	6	9	12	9	9	25	10	10	8	12	13	10	14	9	17	15	13	14	21	15	8	11	7	10	3			5	4	6	2	2			2	2
WP_003038438.1	DNA repair protein RecN [Francisella tularensis]					2					2				2						2		2	2					4				3		3
WP_003038447.1	phosphoribosylamine--glycine ligase [Francisella tularensis]	6	5	6	4	3	6	4	4	3	2	5	3	2	2	6	5	5	7				4	3	6	2	5	2	2	3	3		3	8	3	6	5	4	3						2	3
WP_003038452.1	M3 family peptidase [Francisella tularensis]		3		2			2	2	2	3												2												2	2	2
WP_003038463.1	isoleucine--tRNA ligase [Francisella tularensis]	4	9	4	4	4		5	5	8	3	6	8	7	2	5	3	4	4	3	4	5	4	2	10	6	11	7	8	4	5	4		3	8	8	4
WP_003038465.1	NAD-dependent malic enzyme [Francisella tularensis]	16	10	15	9	16	19	18	14	12	15	25	14	20	14	19	18	15	14	11	18	18	20	17	16	13	14	14	24	12	17	17	14	12	25	11	12	2	2	2	8	6	6		2	2
WP_003038468.1	DUF3573 domain-containing protein [Francisella tularensis]	7	12	11	11	7	7	7	12	12	7	3	6	5	7	8	9	6	11	6	3	6	6	6	9	6	9	10	6	6	9	7	6		4	10	4
WP_003038470.1	ribosome biogenesis GTPase Der [Francisella tularensis]									3						2		3	2										3				2		3		2
WP_003038484.1	ubiquinone/menaquinone biosynthesis C-methyltransferase UbiE [Francisella tularensis]	2						2			2							2		3										2
WP_003038496.1	MULTISPECIES: bifunctional N-acetylglucosamine-1-phosphate uridyltransferase/glucosamine-1-phosphate acetyltransferase [Francisella]	7	6	10	5	4	4	2	4	3	2	5	3		4	4	3	5	2	4	3	4	5	3	8	6	4		7	7	4	9	2	4	9	5	2			2	8	5	5	4	3	2
WP_003038501.1	glutamine--fructose-6-phosphate transaminase (isomerizing) [Francisella tularensis]	6	5	4	7	6	5	11		3	4	3	5	6	10	7	6	5	7	3	6	3	8	8	4	8	8	9	8	4	13	9	5	9	6	4	2				3
WP_003038505.1	DNA topoisomerase IV subunit A [Francisella tularensis]							2		2					2			4	2		2					2	2	2									2
WP_003038514.1	aminomethyltransferase [Francisella tularensis]	6	4	7	6	9	5	9	6	8	9	7	8	9	5	6	7	5	10	6	6	6	7	4	5	7	7	8	9	4	8	5	6	11	7	8	6				2		2
WP_003038515.1	glycine dehydrogenase [Francisella tularensis]	6	3	7	3	3	3	4	3	5	8	5	2	4	5	3	5	6	5	2		2				4	3		2	3	5		2	3	5	4	4
WP_003038524.1	glucose-1-phosphate adenylyltransferase [Francisella tularensis]		2	2					3	3			2					2		2															2	2
WP_003038527.1	glycogen/starch/alpha-glucan family phosphorylase [Francisella tularensis]		3	3			7	2		2		2	5	6		4		2	3					2	2	2	2	6		2	4	2		4	4	2	5
WP_003038532.1	glycine--tRNA ligase subunit alpha [Francisella tularensis]	2	2	2	2	2	3	2	2	3			4	2	2	2	2			2			2	2	2			2	2		2	2	2	3	2
WP_003038544.1	bifunctional aspartate kinase/homoserine dehydrogenase I [Francisella tularensis]	2	3	2		5	7	4	3	7	5	3	2	2	2	3	3	3	3	4	2	5	2	4	5	3	7	7	4	2	6	4	2		2	4	4					3	3		2	2
WP_003038547.1	homoserine kinase [Francisella tularensis]							3				2						2									2			3			2
WP_003038553.1	orotate phosphoribosyltransferase [Francisella tularensis]		3	4			2				2								2		2	2		2		2	2	2			2	2		2		3
WP_003038572.1	glutamine--tRNA ligase/YqeY domain fusion protein [Francisella tularensis]	4									2			2							3			2						2		2
WP_003038584.1	protease SohB [Francisella tularensis]							2											2					2	2	2	2		2
WP_003038597.1	DNA-binding protein [Francisella tularensis]		3	4			2	2		3	6			2		4	8	3	2		2	3	2				2		3							2					3	3	2	2
WP_003038617.1	thioredoxin-disulfide reductase [Francisella tularensis]	6	2	3	3	2	3	4		4	5	5	4	5	4	3	5	5	4		2	2	3	3	3		2		2	4	3	3	4	4	5	2
WP_003038650.1	TIGR03546 family protein [Francisella tularensis]	3	6	5	5	6	4	4	6	9	3	5	6	6	3	13	4	6	6	5		6	5		6	4	4	5	2	2	9	5	3	2	2	4	4								2
WP_003038683.1	ROK family protein [Francisella tularensis]	2		3	2	2			2	4									2						2			2
WP_003038692.1	L-threonine 3-dehydrogenase [Francisella tularensis]		2							2												3			3		4	5								4
WP_003038704.1	catalase-peroxidase [Francisella tularensis]	18	14	12	19	15	13	13	16	15	13	14	16	12	13	12	15	15	15	8	8	9	9	11	10	11	11	6	13	10	10	10	12	16	17	14	11				2		5			5
WP_003038714.1	glycerophosphoryl diester phosphodiesterase [Francisella tularensis]	6	11	11	11	10	10	9	5	14	9	13	7	10	10	9	8	9	14	7	3	5	7	6	8	6	10	11	5	7	10	7	5	11	3	9	10				2		2
WP_003038729.1	hypothetical protein [Francisella tularensis]							2	2		2					2		2	2		2		2	2	2	2									2	2	2								2
WP_003038739.1	serine--tRNA ligase [Francisella tularensis]	5	3	4	3	5	3	4	5	5	5	3	4	6	2	4	3	4	6	2	5	4	5	2	2	4	7	6	7		3		3		3	3
WP_003038742.1	2,3-bisphosphoglycerate-independent phosphoglycerate mutase [Francisella tularensis]	7	8	5	6	10	4	6	5	5	6	8	5	9	7	8	8	6	11	5	6	7	4	10	5	7	8	8	9	9	5	6	3	4	5	5	4
WP_003038764.1	leucyl aminopeptidase [Francisella tularensis]	10	12	9	7	11	11	7	6	12	10	16	15	9	14	10	10	8	11	9	7	7	12	6	9	13	10	11	8	9	9	13	10	10	11	11	11				6	5	4	3	4	4
WP_003038767.1	glucose-6-phosphate isomerase [Francisella tularensis]		4	2	2	3				6	2			2	3	3	2	2	6	3	4	3			2	3	6	4	2	3	3	2			3	3	3
WP_003038915.1	glycine--tRNA ligase subunit beta [Francisella tularensis]	3	4	7	4	4	3	3	3	5	4	2	5	3	4	5	6	4	5	7	4	7	10	8	6	8	6	2	5	6	7	4	3	7	8	5	4			2	3	2	5		3
WP_003038937.1	L-serine ammonia-lyase [Francisella tularensis]	3	3		4	2	2	5	2	3	2	5			2	3	2	4	4	2		4	2	3	3			2		3	4					2	2						3
WP_003038939.1	MULTISPECIES: putative Fe-S cluster assembly protein SufT [Francisella]	2		2	2	2		2	2	2	2	2	2	2	2	2			2	4	2	2	4	3		3			4		3		3		2	2	2
WP_003038948.1	linear amide C-N hydrolase [Francisella tularensis]	3						2		4		2		4					3										2					3	2
WP_003038954.1	ribosome silencing factor [Francisella tularensis]	5	2	3	2	4	5	3	4		4	5	5	3	4	2	2	4	2				2			4	5	2	3	3		2	3	3	4		3							2
WP_003038961.1	alanine--tRNA ligase [Francisella tularensis]					2	2				2					2						2		2			2	2						2
WP_003039000.1	glutathione synthase [Francisella tularensis]	2		3		2			2			2												2				2	2			2				2	2
WP_003039007.1	short-chain dehydrogenase [Francisella tularensis]	2		5		2	5	3	2	5	2	4	3			7	5		7			2						3			7	2				2	2						2
WP_003039065.1	glutathione-disulfide reductase [Francisella tularensis]	3			2			2									3			2		2													3
WP_003039079.1	succinylglutamate desuccinylase / Aspartoacylase family [Francisella tularensis]	3	6	14	2	7	6	3	6	4	3	7	3	7	6	6	2	6	9	2		4	3	2		4	6	4	14	4	7	5	11	5	7	4	5
WP_003039085.1	signal recognition particle protein [Francisella tularensis]	8	10	7	9	8	2	7	7	7	2	2	4		6	4	5	4	2	3	5	4	5	5	2	4	3	2	3	2	2	3	4	2	6	2	2			2	3	5	4	4	2	2
WP_003039136.1	leucine--tRNA ligase [Francisella tularensis]	2	2		2					2	2				3		4	3	2		3	2	2			3		4	3	2		3					3
WP_003039170.1	phenylalanine--tRNA ligase subunit beta [Francisella tularensis]	7	8	15	5	6	3	7	10	11	4	9	11	9	3	8	6	5	11	5	3	7	9	8	7	3	10	7	10	7	10	13	8	10	5	8	10		2		6	2	4			4
WP_003039194.1	hypothetical protein [Francisella tularensis]	4	6	3	4	4	3	2	5	4		6	4	2	4	2	3	4	6		2		4	3	3	5		4	2		3	3	3	4	3							2	2
WP_003039205.1	GMP synthase (glutamine-hydrolyzing) [Francisella tularensis]		2	4		2	4	2					2	2		2	4		3	2		2			3		2	3	3		2			2	3	2
WP_003039225.1	D-alanyl-D-alanine carboxypeptidase [Francisella tularensis]	21	13	13	24	15	23	24	17	23	16	25	20	19	14	20	17	19	19	10	11	17	14	18	16	15	17	15	15	17	14	18	17	20	18	18	23			5	8	6	5	5	6	4
WP_003039242.1	alpha-glucosidase [Francisella tularensis]	2	2	6	4	5	2	2		2		2	4	4		5	5	4	5	2	3	3	5		2		3	4	2	4	6		3	3	4	6	2
WP_003039248.1	RNA polymerase sigma factor RpoD [Francisella tularensis]	5	2	2	5	3	2			2	3	2	5		3	2	5		2	3	4	2	6	6		3	2	3	3	5		2	5	4		3
WP_003039327.1	50S ribosomal protein L9 [Francisella tularensis]	12	8	8	11	8	11	12	9	12	6	10	13	9	10	7	12	9	10	9	9	8	5	7	6	6	10	9	7	6	6	10	8	8	7	5	9	3	3	4	5	5	4	6	2	9
WP_003039333.1	coproporphyrinogen III oxidase [Francisella tularensis]	2	2		3		2	2	2	2	3	3	2		2	2	2		4						2	2	2	2	2				4		2		2
WP_003039338.1	3-phosphoserine/phosphohydroxythreonine transaminase [Francisella tularensis]	3	7		2	3	3	2		2	5		2	2	3	3	5	5	3	4	6	6	4	3	5	3	4	2		4	2	5	3	3	2	5	5
WP_003039351.1	DUF1338 domain-containing protein [Francisella tularensis]	5	3	3	3	6	4	5	5	3	3	4	6	4	2	2	5	4	6	4	3	4	3	2	3	3	5	4	5	2	6	2	3	4	6	3	2					2		4
WP_003039354.1	aldehyde dehydrogenase family protein [Francisella tularensis]	2	6	6	4	4	3	4	2	4	3	4	4	9	7	4	4	8	8	3	6	7			7		6	8	6	6	7	4	6	4	5	4	4
WP_003039393.1	malate dehydrogenase [Francisella tularensis]	17	16	15	18	21	8	14	14	25	14	23	10	27	16	17	22	16	16	16	16	17	15	12	13	14	17	17	21	13	18	13	16	18	23	13	20		4	2	3	7	6	3	6	5
WP_003039430.1	HslU--HslV peptidase ATPase subunit [Francisella tularensis]	2	5	3	2	6	5	3	5	5	3	5	6	3	4	4	2	2	2	4	3	2	4	5	5	5	6	5	2	2	2	2	4	3	4	4	2				3	3	3		2	2
WP_003039477.1	isochorismatase [Francisella tularensis]	3	4	4	3	2		2	4	3	3	4	3		3	2	3	4	3	3	3	2	3	2	2		4	2		3	2	2	3		4	2	2		2		2	2	2
WP_003039488.1	amidohydrolase [Francisella tularensis]		3					2		2						5		2							2			2
WP_003039507.1	YebC/PmpR family DNA-binding transcriptional regulator [Francisella tularensis]	2			2	3	3	2	2	3				2														2		2
WP_003039534.1	dihydroxy-acid dehydratase [Francisella tularensis]	2	2		5	5		3		3	5	4	5	5	3	5	4		3	3	3	3	7	4	2	4	4	3	4	5	3	2	7	3	2	3	2				2	2	2
WP_003039540.1	oxidoreductase [Francisella tularensis]	3			3	4	5	4		3	2	2	4	4	2	5	3		4	2	3	4	4	4	3	2						4		4	2	2					3	2	2
WP_003039550.1	hypothetical protein [Francisella tularensis]		3					2							2					3																2	2
WP_003039615.1	ATP-dependent Clp protease ATP-binding subunit ClpX [Francisella tularensis]	3	4	3	5	4	3	5		5	5	4	4	3	5	5	2	3	3	7	4	3	4	4	2	4	4	4	3	4	5	4	4	5	5	7	4			2	3	3	3	2	3		2
WP_003039621.1	trigger factor [Francisella tularensis]	17	16	12	17	19	21	17	14	19	22	17	18	20	19	18	15	23	17	26	15	14	18	14	15	18	13	18	18	21	21	17	20	28	17	15	17		2		9	6	5	7	3	5
WP_003039662.1	aminopeptidase P family protein [Francisella tularensis]	5	7	5	8	4	5	3	6	5	5	5	5	2	4	6	5	8	6	4	4	4	6	3	2	5	7	4	5	4	6	3	2	3	3	9	3
WP_003039688.1	carbonic anhydrase [Francisella tularensis]	2				3						3		2	2	2	2			3		2								2	2		2
WP_003039703.1	protein translocase subunit SecD [Francisella tularensis]		2	2				2	2	2		2	4									2			2					2							3
WP_003039707.1	cysteine hydrolase [Francisella tularensis]		2	2		3	2			4	2		2	2	2	3			4	2		3	2	3	3			3	2		3	3	2	2	3	4	2				3	2	2
WP_003039715.1	DUF3281 domain-containing protein [Francisella tularensis]	3	2	2	4	6	3	2	6		2	2		3	2		5	4											2			3			5
WP_003039734.1	MetQ/NlpA family lipoprotein [Francisella tularensis]	4		3	5	4	5	3	3	4	5	3	3	4	4	4	4	5	4	3	5	4	2	4	3	3	4	4	5	4	7	2	3	7	7	2	2				2
WP_003039740.1	rhodanese [Francisella tularensis]	4	5	8	8	8	10	5	7	9	9	7	8	9	7	11	9	9	4	6	9	4	10	7	9	5	7	9	8	8	9	4	7	12	3	10	6	4	2	2	2	5	4	2	3	2
WP_003039743.1	MULTISPECIES: cyanophycin synthetase [Francisella]	25	19	23	24	25	30	22	17	16	19	33	14	16	22	26	23	27	25	33	20	24	25	23	16	35	24	14	33	28	21	26	27	29	26	17	18	6	9	3	13	17	10	6	6	7	3	3	4
WP_003039791.1	bifunctional proline dehydrogenase/L-glutamate gamma-semialdehyde dehydrogenase PutA [Francisella tularensis]	15	21	19	21	17	24	11	13	17	16	16	18	16	22	16	17	16	19	22	18	23	22	20	23	21	18	22	21	19	20	13	14	25	14	17	18	3	4	4	10	15	9	6	5	6		4
WP_003039818.1	pyridoxal phosphate-dependent aminotransferase [Francisella tularensis]	5	6	8	8	6	5	4	6	8	7	8	3	5	4	5	7	3	7	2	5	4	4	6	8	4	5	6	6		5	4	7	3	6	3	7				2	2		2
WP_003039849.1	SAM-dependent methyltransferase [Francisella tularensis]	2						2			2							4									2	2
WP_003039882.1	tRNA uridine-5-carboxymethylaminomethyl(34) synthesis enzyme MnmG [Francisella tularensis]			2		3	2			2			4						2			2	2		3	2		2	3	2				2		2	2
WP_003039890.1	threonine--tRNA ligase [Francisella tularensis]	3			2	5	4	2	4							4	2	3	4			3	2		2		2	5	4	3	3	4		3	2	3	2
WP_003039917.1	asparaginase [Francisella tularensis]	3			2	2		2		2	3			2																	2	2				2
WP_003039985.1	phosphoglycerate dehydrogenase [Francisella tularensis]	2		2	3			2	2					3				2					4			2	2				4			2	2
WP_003040011.1	serine hydroxymethyltransferase [Francisella tularensis]	6	8	12	4	10	8	6	5	5	8	6	5		8	6	7	10	9	9	4	7	6	5	4	6	8	4	4	7	11	6	7	5	3	8	6			2
WP_003040017.1	hypothetical protein [Francisella tularensis]	13	18	11	11	16	14	10	6	10	7	9	7	6	9	10	8	12	9	15	15	20	33	19	22	11	17	11	16	23	17	9	11	16	6	13	13	21	14	11	20	20	24	18	15	15	11	7	9
WP_003040062.1	molecular chaperone DnaJ [Francisella tularensis]					2				2					2				2		2	2	2	2			2	2
WP_003040064.1	molecular chaperone DnaK [Francisella tularensis]	64	37	28	44	37	39	68	27	43	36	44	38	36	41	48	49	39	54	41	40	42	38	52	59	39	42	70	36	36	50	76	41	44	41	42	40	10	13	13	25	20	41	13	16	15	2	5	4
WP_003040067.1	nucleotide exchange factor GrpE [Francisella tularensis]		4	5	3	3	2	2		2	2	5	3	3		2	2	3	3	2	4	2	3	4	5	3	3	3	3	2	4	3	6	6	5	5	5				3	4	3	2	2	3
WP_003040125.1	developmental protein [Francisella tularensis]	3									2				2	3											2	2					2
WP_003040128.1	hypothetical protein [Francisella tularensis]	6	9	6	6	7	4	6	2	10	7	8	6	7	7	9	4	6	10	4		6	5	7	6	8	10	4	8	6	8	2	4	7	5	8	5	5	3		5	3	6	3	4	3	3
WP_003040146.1	type VI secretion system contractile sheath small subunit [Francisella tularensis]	5	8	7	8	7	4	4	4	6	3	4	2	3	3	5	4	3	4	2	2	5	5	3	3	4	4	2	2		4	5	4	2	2	4	4		2			4	5	2	3	2
WP_003040148.1	hypothetical protein [Francisella tularensis]	2	4	4		5	5	2		7	2	4		4		3			5						4		3				3		3		3
WP_003040166.1	MULTISPECIES: pyruvate kinase [Francisella]	17	15	13	18	15	20	14	12	11	10	20	9	10	21	20	15	18	18	18	20	18	19	17	16	21	18	19	15	20	21	16	13	14	15	14	16	2		2	4	7	11	2	6
WP_003040169.1	phosphoglycerate kinase [Francisella tularensis]	10	14	4	11	12	13	9	8	12	13	9	12	11	13	10	20	10	13	17	11	9	13	11	5	15	15	13	11	12	11	14	17	10	10	14	7				2	2	3	4	2
WP_003040172.1	transketolase [Francisella tularensis]	15	13	9	10	13	11	15	9	10	14	14	8	7	12	10	12	15	15	8	8	7	9	5	5	8	7	9	14	12	10	6	10	7	10	11	6
WP_003040178.1	hypothetical protein [Francisella tularensis]		3	2	2	2				2		3	2		2	3	2	3	2					2		3	3	2	3	3	2		2	2	2								2
WP_003040200.1	3-methyl-2-oxobutanoate hydroxymethyltransferase [Francisella tularensis]					2				3	2	3					3	2	3		2			2					2						3
WP_003040203.1	pantothenate synthetase [Francisella tularensis]	2				2					2			2			2																		3
WP_003040223.1	hypothetical protein [Francisella tularensis]		2	2		3				5	5			4	3		2	2					3	2	3	4							2	2									2
WP_003040233.1	hypothetical protein [Francisella tularensis]		2			3		2		2	3	2				4			3					2
WP_003040241.1	proline--tRNA ligase [Francisella tularensis]		2	2							2			3		2		5	3	2					2			2	3	3	2	2			2
WP_003040252.1	aminotransferase [Francisella tularensis]	4	3	2	3	3	2	2	2	5	3	4	3	4	4	5	4	3	2	5	3	3	4	3	2	3	3	3	4	2	2	3	4	2	2	3	3
WP_003040350.1	asparagine synthase (glutamine-hydrolyzing) [Francisella tularensis]		2		2	2	6	2		4	2	6	5	9	2		2		4			2	2	5	5		4	2	4	4	2	2	2	4	2		2
WP_003040366.1	nucleotide sugar dehydrogenase [Francisella tularensis]	7	6	6	6	7	10	8	7	8	6	11	9	7	9	12	8	14	11	6	7	8	8	6	10	9	7	10	7	12	9	8	11	13	7	5	9			2	2	8	4		5	4
WP_003040378.1	aminotransferase DegT [Francisella tularensis]			2		2	5	2	2	3	2			2		2					3	3	4			2	2														4		3	3
WP_003040388.1	hypothetical protein [Francisella tularensis]	5	5	9	5	6	7	9	6	7	10	5	7	7	3	8	6	7	10	2	7	4	7	7	5	4	8	5	6	2	6	5	4	6	5	4	6				3	4	4	2	3
WP_003040390.1	NADP-dependent isocitrate dehydrogenase [Francisella tularensis]	23	21	20	17	19	20	22	17	24	23	17	26	13	19	21	18	17	19	18	16	18	16	13	15	13	24	21	18	17	22	16	20	21	14	19	29	2	8	5	16	10	11	15	10	8
WP_003040395.1	acyl-CoA dehydrogenase [Francisella tularensis]	2	4	3		3	6		3	5	6	3	5	4	5	3	4	3	4		2	2	3		9		4	5	4			4	6	4	5	4	4				2
WP_003040399.1	3-hydroxyacyl-CoA dehydrogenase [Francisella tularensis]	5	5	4	13	7	5	9	3	7	3		5	8	9	5	7	5	4	6	9	8	5	6	4	8	7	3	6	7	11	4			8	9	7					3		3
WP_003040402.1	acetyl-CoA acetyltransferase [Francisella tularensis]	2		2		2	2		2	2	2	2		2		3	4		3			3	2		2		2		2		3		2			2	2
WP_003040406.1	hypothetical protein [Francisella tularensis]															2	3			3	2			2		4	3			3	2
WP_003040411.1	hypothetical protein [Francisella tularensis]		2		2	2	2									3	2		3					3		2			2							2
WP_003040413.1	hypothetical protein [Francisella tularensis]	16	13	5	15	11	14	21	12	11	13	11	9	11	17	27	14	14	19	17	13	15	16	17	15	14	17	18	12	9	12	15	10	13	12	14	9		2	2	3	7	5	4	5	6	2
WP_003040462.1	lipid-A-disaccharide synthase [Francisella tularensis]	2					2					2	2	2		2			2			2	2	2	2
WP_003040479.1	dihydrolipoyl dehydrogenase [Francisella tularensis]	15	17	16	17	14	18	16	12	23	14	12	12	14	18	19	11	19	24	20	18	19	17	24	19	18	18	24	16	13	25	12	12	18	11	20	17	5	5	9	9	9	8	9	8	10
WP_003040481.1	pyruvate dehydrogenase complex dihydrolipoyllysine-residue acetyltransferase [Francisella tularensis]	12	14	10	14	17	10	14	26	16	12	13	7	13	17	20	17	15	20	16	11	11	14	17	10	15	15	15	16	15	13	18	19	9	16	20	14			3	7	7	6	4	5	6		2
WP_003040482.1	pyruvate dehydrogenase (acetyl-transferring), homodimeric type [Francisella tularensis]	46	41	37	37	43	32	37	35	38	35	45	34	41	47	49	40	52	45	42	35	32	37	39	35	43	44	46	39	27	44	39	35	35	37	52	39	10	2		12	15	17	17	11	7
WP_003040486.1	dephospho-CoA kinase [Francisella tularensis]	3	2		3	2	2	3	4		3	3		3	4		2	3		2	2		3	3		3	2		3	3					3	2						3				2
WP_003040487.1	tryptophan--tRNA ligase [Francisella tularensis]	2	3	3	2	2	5	2	2	2			5	3	3		3	2	2						2		2		2				2		2
WP_003040510.1	protein-export protein SecB [Francisella tularensis]	3		3	3	2	3	3	3	4	3	2	3	2		4	2		5	2		4		2	3		3	4	3		2	2		2	4	2	2			2		3	4	3	4	4
WP_003040540.1	molecular chaperone DnaJ [Francisella tularensis]		2	2			2												2				3		2																				2
WP_003040622.1	isopenicillin N synthase family oxygenase [Francisella tularensis]	2		4	2			2	2				2				3	2		2		3	2		3	2	3				2		2	2	3	2	2
WP_003040711.1	MULTISPECIES: DUF3568 domain-containing protein [Francisella]	3	4		2	4	3	4	2	2	3	4	4		4	6		3	3	2	5	7	2	4	2	3	3	3		3	4	2	3	3	2	5	2				2		2		2
WP_003040724.1	tryptophan synthase subunit beta [Francisella tularensis]	9	12	6	9	8	6	7	10	5	14	9	7	5	14	14	13	12	13	7	7	8	8	7	10	8	7	5	7	9	10	6	7	6	7	16	10				7	6	5		6
WP_003040726.1	tryptophan synthase subunit alpha [Francisella tularensis]			3		3	2	2		4	2	3	3	3	2	2		2	3	2		2	3	2	2	2	2	2	3		2		2	2	2	3	2
WP_003040733.1	ATP-dependent chaperone ClpB [Francisella tularensis]	46	47	50	52	56	52	57	49	58	47	64	75	50	48	60	49	57	55	58	48	47	49	47	55	57	59	54	58	48	55	44	57	64	71	55	43	28	18	16	32	30	37	25	24	23	11	8	12
WP_003040737.1	phosphoribosylglycinamide formyltransferase 2 [Francisella tularensis]		2	2				2	3			3						2	2			2	4	2	2	2		2			2				2					3	3	2	2			2
WP_003040749.1	thioredoxin-dependent thiol peroxidase [Francisella tularensis]							2	3	2								3	2	2				3		3	4	4		2			2	2		5	7
WP_003040762.1	energy-dependent translational throttle protein EttA [Francisella tularensis]	9	7	10	11	12	9	9	10	6	5	9	14	10	11	7	9	10	7	9	10	5	7	6	12	9	10	12	12	9	10	7	8	10	12	8	9	4	4	4	2	3	5	3	3	2
WP_003040767.1	ribokinase [Francisella tularensis]	3	4	2	2	2	2	3	2	5	2	2	3		2	2	2	2	2	2	3	2	2	2		3	2	2	2	2			2	2	3	3					2	3		2	2	2
WP_003040814.1	carbamoyl-phosphate synthase large subunit [Francisella tularensis]	2	4	2	8	3	3	5	4	2	5	5	4	7	4	5	4	7	6		5	2	5	5	4	5	5	4	4	5	4	9	4	3	3	3
WP_003040816.1	MULTISPECIES: carbamoyl-phosphate synthase small subunit [Francisella]	5			3	4	3	6	3	3			3	2	3	5	3	2	2	2	3	3	2	3	2	2	2	2			2	3	2	5		2	2						2
WP_003040818.1	histidine-type phosphatase [Francisella tularensis]	7	7	6	8	7	4	5	4	2	9	7	5	3	5	6	7	10	3	4	6	6	4	4	4	6	5	6	6	6		3	9	2	5	5	3				2	3
WP_003040822.1	dihydroorotase [Francisella tularensis]	7	5	2	6	5	7	4	5	9	7	9	6	5	4	7	9	9	8	7	6	5	5	8	5	6	6	4	4	6	5	6	5	7	11	6	4
WP_003040829.1	heme-binding protein [Francisella tularensis]	4	2	3	3	6	4	4	4	8	2	2	3	7	3	4	4	2	7	2	2	5	2	3	7	2	4	8	5		5	2	4	2	2	5	3									2
WP_003040830.1	chorismate mutase [Francisella tularensis]	7	3	4	4	4	2	3	4	4	3	6	4	5	4	6	3	4	6	2	3	3	2				4	2	3	2	2	2	2		2		2
WP_003040831.1	IMP dehydrogenase [Francisella tularensis]				2						2	2																		3			2	2
WP_003040847.1	type VI secretion system contractile sheath large subunit [Francisella tularensis]	3			4	2															2			2									3		2						2
WP_003040849.1	hypothetical protein [Francisella tularensis]	14	3	6	10	11	10	9	7	6	5	7	8	8	7	5	7	6	7	7	5	7	11	5	6	5	5	5	13	6	6	14	7	10	10	7	7	2		3	5	9	7		3	4
WP_003040892.1	3-isopropylmalate dehydrogenase [Francisella tularensis]	11	7	9	12	12	12	12	6	11	9	7	12	10	9	9	11	14	12	7	8	11	7	10	9	9	12	11	12	10	12	11	10	11	9	9	5			3	5	5	5	5		2
WP_003040894.1	3-isopropylmalate dehydratase large subunit [Francisella tularensis]	5	6	7	3	7	2	6	2	4		6			4			3	4	8	2	3	8	6	8	6	7		4	3		3	3		5		2			3			5
WP_003040897.1	2-isopropylmalate synthase [Francisella tularensis]	19	13	16	19	17	17	15	11	20	14	17	15	15	17	19	16	17	16	17	18	19	18	19	16	20	18	18	14	16	19	14	13	17	12	16	11	7	4	6	7	13	11	6	8	6		2	3
WP_003040900.1	pyruvate, phosphate dikinase [Francisella tularensis]	13	20	10	11	10	15	12	7	9	16	12	12	11	11	7	11	12	10	13	11	8	13	14	11	18	10	9	17	7	12	9	15	21	14	9	12		4	3	3	8	5	4	2
WP_003040903.1	hypothetical protein [Francisella tularensis]		2	2	2	3	2	2	3	2		2	2				2		4							2																			2
WP_003040916.1	membrane protein insertase YidC [Francisella tularensis]	2	4			6	5		2	4	2	5	4	4	2	6	2		2	2		4	4	5		2	4	3	3		5		6	2	6	6	2
WP_003040943.1	universal stress protein [Francisella tularensis]	16	19	26	20	17	19	22	21	28	33	20	23	20	22	15	24	21	18	39	29	12	28	17	39	37	18	20	34	20	21	43	20	21	34	23	17	5	15	9	23	29	16	11	8	15	16	2	2
WP_003040951.1	LamB/YcsF family protein [Francisella tularensis]	2	2			3						2	2				2							2			2				2			2	2
WP_003040959.1	hypothetical protein [Francisella tularensis]	6	6		5	5	4	2	2		2	3		5	4			3		4	4	2	4	3	2	6	3	2			3				2
WP_003040990.1	hypothetical protein [Francisella tularensis]	8	3		7	5		5	3	2	5	6	6	6	4	6	6	6	3		2	2	4	8	4	5	4	4	3	6	3	7	3	3	7	3	5
WP_003040992.1	peptide deformylase [Francisella tularensis]		2	3	2	2	2	4	4	2	2		2	2	2	2	4	3			2	2				2					2	2				3
WP_003041015.1	indolepyruvate decarboxylase [Francisella tularensis]		6	4	3	4	3	7	4	2	2	5	5	5	7	2	6		4		2	4	3	6	6		6	3	6	4	4	3	5	4	4	5	6
WP_003041024.1	acetate kinase [Francisella tularensis]	2		3			3			2	2			2	2														4	2	2					2
WP_003041030.1	NAD-dependent succinate-semialdehyde dehydrogenase [Francisella tularensis]			5	2	2	3	2					4			2	2		2	4				2	4			2			3			2		6	2								3	3
WP_003041048.1	RNB domain-containing ribonuclease [Francisella tularensis]	3			2		2				2					2	2	3	3								2			2	2		2
WP_003041112.1	glycerol-3-phosphate dehydrogenase/oxidase [Francisella tularensis]	6	9	6	4	8	6	5			7	10	5	5	9	3	6	5	7	5	3	4	12	7	5	6	5	6	10	7	4	7	6	6	7	5	4					4	2	2
WP_003041130.1	peptide ABC transporter substrate-binding protein [Francisella tularensis]		5	3	5	4	5	2	6	6	4	3	6	3	4	6	6	4	2	4	3	2	8	5	4	4	5	4		5	3	2	3	4	3	3	4
WP_003041137.1	signal recognition particle-docking protein FtsY [Francisella tularensis]	3	2		2			2								2	2	2	2	2			2	2		2	3	3		3	4	2		5
WP_003041142.1	LysM peptidoglycan-binding domain-containing protein [Francisella tularensis]				4			2		2		3			2											2								2
WP_003041145.1	peptide chain release factor 3 [Francisella tularensis]									2										3	2		3	2				2	3				2		4	3
WP_003041161.1	lipid A export permease/ATP-binding protein MsbA [Francisella tularensis]	3	3	3	3	3	3	2	2	3	2	3	3	4	3	6	4	5	4	4	4	2	4	4	2	3	10	6	4	2	3	2	2	4	4	4	2
WP_003041168.1	multidrug transporter AcrB [Francisella tularensis]		4										3		2	2									3		3	3	2					3	2	2
WP_003041237.1	phosphoglucosamine mutase [Francisella tularensis]	3	2		3	4	5	3			3		2				5	3	4	6			8	2	2	4	5		3	6	3				3		4	4		4	4	3	5	2		2	2
WP_003041240.1	dihydrolipoyllysine-residue succinyltransferase [Francisella tularensis]	13	11	15	12	14	17	13	7	10	8	12	11	20	15	8	14	15	14	16	13	16	13	11	10	15	9	14	16	12	12	12	14	14	16	11	9	5	2		7	10	8	3	2
WP_003041244.1	2-oxoglutarate dehydrogenase E1 component [Francisella tularensis]	14	15	16	9	16	15	17	11	15	17	16	17	12	17	21	17	18	20	17	18	14	17	18	19	15	16	20	25	16	22	15	23	18	24	15	15	3	4	6	11	12	7	4	9	3
WP_003041254.1	citrate synthase [Francisella tularensis]	27	24	26	30	27	17	34	15	25	23	33	23	25	28	31	30	30	30	28	23	34	22	20	23	30	25	24	27	25	25	21	24	16	23	29	23	8	3	5	9	8	5	9	6	6	2
WP_003041281.1	translation initiation factor IF-2 [Francisella tularensis]	20	19	15	23	22	21	14	13	16	12	23	16	18	20	23	17	20	16	16	15	16	15	18	16	17	21	13	15	16	19	12	18	18	14	15	10	7	3	8	14	14	11	6	9	13
WP_003041283.1	transcription termination/antitermination protein NusA [Francisella tularensis]	12	13	8	10	10	13	15	8	11	10	15	11	8	15	11	15	13	14	12	9	10	13	10	9	20	12	13	10	12	14	9	13	11	14	16	18	4	2	3	8	6	4	5	3
WP_003041286.1	uroporphyrinogen decarboxylase [Francisella tularensis]			2	3		2	2		2			2	2		2			5	2		3	2	2	3		2		3	2		3	2	2	3	2	5
WP_003041303.1	NADH-quinone oxidoreductase subunit G [Francisella tularensis]	6	8	17	9	11	10	10	12	10	5	13	8	11	7	10	4	5	16	5	4	8	5	7	10	3	9	9	12	8	6	8	15	7	11	7	10			4	5	5	8		3	2
WP_003041311.1	NAD(P)H-dependent oxidoreductase subunit E [Francisella tularensis]										2				2		2	4	2														4		2						2			2
WP_003041342.1	Asp-tRNA(Asn)/Glu-tRNA(Gln) amidotransferase GatCAB subunit A [Francisella tularensis]		2	2	3	5	3	5	2	5	6	2	5	4	4	3	2	5	2	3	5	4	5	7	4	4	5	5	5	6	5	4	4	4	5	3	3
WP_003041352.1	adenylosuccinate lyase [Francisella tularensis]				2	2			4			4			2					3			4			5	3			3					2	2	3
WP_003041364.1	phosphoribosylformylglycinamidine synthase [Francisella tularensis]	3	2	2										4		2	2				2	5	4	3	3			2	2		3		2	2		3
WP_003041384.1	GTPase ObgE [Francisella tularensis]						2				2		2		3					2	3	2	3	3				2	2						3
WP_003041399.1	potassium-transporting ATPase subunit C [Francisella tularensis]		3	2		2	2			4		2		2																			2		2	2	3
WP_003041408.1	formate dehydrogenase [Francisella tularensis]	3		2	3	6	3	4		4	2	2	7	2	9	6	6	10	8	4	3	2	4	3	6	6	5	5	2	8	2	3	2	5		5	4
WP_003041451.1	30S ribosomal protein S2 [Francisella tularensis]	9	12	8	12	12	11	13	11	10	10	11	11	12	13	10	12	14	11	27	15	11	9	14	10	13	13	12	13	11	9	12	7	9	12	10	10	16	4	6	10	10	13	6	10	5	2	4	5
WP_003041472.1	glutamate--tRNA ligase [Francisella tularensis]	5	7	4	7	7	4	5	2	7	7	10	4	5	8	9	5	8	8	5	6	7	7	6	6	7	8	7	7	5	10	5	6	4	8	4	4
WP_003041490.1	valine--tRNA ligase [Francisella tularensis]	4	2	7	2	3	10	6	8	4	5	4	4		5	3	5	4	6	3	4	2	5	4	5	4	8	9	7	3	3	2	5	9	3	2	3
WP_003041501.1	pyroglutamyl-peptidase I [Francisella tularensis]	6	2		4	5	3	4	2	4		4	5		5	2	6	4	2	4	5	2	2	3		3	2	2	3		3	3	3	4		2							2
WP_003041521.1	MoxR family ATPase [Francisella tularensis]	2		2		2				2		3			2	3	2					2		2			2	2	2	3	5		2			2	2
WP_003041529.1	UDP-3-O-(3-hydroxymyristoyl)glucosamine N-acyltransferase [Francisella tularensis]	2		2	2								2							2	2		2								2
WP_003041540.1	cyclohexadienyl dehydratase [Francisella tularensis]								3	2				2		2		2	5		2			2											2
WP_003041562.1	ABC transporter substrate-binding protein [Francisella tularensis]	5	7	12	10	8	9	9	10	7	6	8	8	14	9	7	11	8	9	4	6	6	5	7	10	9	10	6	10	9	8	9	8	10	12	12	11	2	4		4	5	6	3	4	5
WP_003041582.1	glutamine synthetase [Francisella tularensis]	20	12	10	16	19	11	12	12	13	20	11	14	10	19	13	18	11	15	16	20	15	14	10	11	18	17	13	14	13	16	16	12	10	14	18	18	7	4	6	4	7	9	6	5	4	3	4	3
WP_003041587.1	lysine--tRNA ligase [Francisella tularensis]	9	4	6	6	6	6	8	6	8	5	6	9	3	7	12	7	10	10	3	6	9	6	8	4	4	10	9	2	8	13	4	4	9	4	3	5				2			2
WP_003041592.1	MULTISPECIES: UDP-3-O-[3-hydroxymyristoyl] N-acetylglucosamine deacetylase [Francisella]	3	6	5	3	6	3	3	4	4	4	4	3	2	6	4	3	4	4	4	4	3	3	3	3	4	5	5	3	3	5	4	3	4	3	2	3							2
WP_003041796.1	peptide deformylase [Francisella tularensis]				2	2					2	2		2			2	3
WP_003043247.1	elongation factor G [Francisella tularensis]	41	57	44	48	45	43	45	31	42	48	49	42	39	54	46	46	52	44	58	54	52	45	49	47	51	56	53	49	49	41	43	52	47	48	54	48	23	18	17	24	25	34	25	16	16	18	13	9
WP_004339068.1	K(+)-transporting ATPase subunit B [Francisella tularensis]	3	7	5			3			5	12		6	8	5	5	6	5	6	2	2	3	3	3	4	4	3	5		8	3	2	5		3		4
WP_011457527.1	transcription termination/antitermination protein NusG [Francisella tularensis]	9	10	9	10	11	11	12	10	16	7	14	6	12	8	12	10	12	10	8	7	8	6	9	10	9	9	4	12	7	10	9	8	11	8	10	7	2	4	2	4	7	10	4	2	4
WP_011733571.1	aspartate--tRNA ligase [Francisella tularensis]	9	11	16	11	11	13	11	13	12	14	15	14	13	10	16	11	13	16	10	10	12	7	10	10	14	11	13	12	12	13	15	10	16	11	12	12				2	3	6			4
WP_011733579.1	MULTISPECIES: D-alanine--D-alanine ligase [Francisella]			3						2			2						4				2	2
WP_011733581.1	cell division protein FtsA [Francisella tularensis]	7	11	8	9	6	8	7	8	8	9	8	8	11	8	8	5	8	11	10	8	10	13	10	11	7	12	9	14	10	8	8	6	10	9	11	9	2		2	4	7	8	6	4	3
WP_011733582.1	MULTISPECIES: cell division protein FtsZ [Francisella]	32	34	30	35	32	35	37	21	36	32	30	31	31	28	30	33	30	28	74	35	34	40	37	48	50	33	27	36	31	30	53	35	37	33	37	34	14	16	14	20	19	22	19	16	11	73	11	8
WP_011733588.1	MULTISPECIES: 30S ribosomal protein S3 [Francisella]	5	5	6	7	5	8	5	4	6	3	3	3	4	5	4		6	2	4	7	6	5	3	7	4	4	6	4	4	2	4	5	5	5	6	7	4		2	2	4	6	4	3	5	2	2	2
WP_011733623.1	glycine C-acetyltransferase [Francisella tularensis]	5	3	4	5	4	3	3	5	2	4	5	2	6	2	7	4	8	2	4	4	2	7	3	3	6	6	3	4	4	4	5	4	5	2	3	6			2		3
WP_011733649.1	aldo/keto reductase [Francisella tularensis]									3		2			2		2		2				2			3	3		2			4	2	2		3
WP_011733672.1	glutaredoxin [Francisella tularensis]		3	2	3	4	5	2			2		5	2	2			2	4		2	3		3	3		3		3	4	3	3		4	3	2	6
WP_011733686.1	gamma-glutamyltransferase [Francisella tularensis]							2	3		2	2																			2				2
WP_011733708.1	epimerase [Francisella tularensis]	5	5	3	2	4	3	5	4	4	5	3	5	5	4	5	3	4	6	4	6	7	6		5	6	5	7	3	6	4	3	3	6	5	4	4
WP_011733710.1	polysaccharide biosynthesis protein [Francisella tularensis]		6	5		3				3					2		2			5
WP_011733723.1	DNA-directed RNA polymerase subunit beta [Francisella tularensis]	20	30	27	24	29	29	27	26	32	24	28	25	29	22	27	24	26	26	27	18	32	33	31	34	28	30	26	27	27	27	26	28	25	28	33	29	12	15	12	16	20	26	14	13	13	5	3	4
WP_011733726.1	cytochrome ubiquinol oxidase subunit I [Francisella tularensis]		4	4					2	2		3		3	5	3		2	4	3	2	2	4	2	3	4		5	2	4	3	2	2		2
WP_011733728.1	triose-phosphate isomerase [Francisella tularensis]	2	4	5	3	2	3	4	5	5	3	2	2	2	4	3	5	2	6		4	4	4	4	3	4	4	4	3	8	4	3	2	5	6	2	2			2				6	2	3
WP_011733729.1	NADH-quinone oxidoreductase subunit F [Francisella tularensis]	3	4	2	2	2	3	2	2	2	3	2	2	3	4	5	3	2	3	3	3	2	5	4	4	2	3	3	4	2	4	4	4	4	4	2	2						2
WP_011733731.1	Asp-tRNA(Asn)/Glu-tRNA(Gln) amidotransferase GatCAB subunit B [Francisella tularensis]		2	3		2	6		4	4	2		5		2	2	4	3	10			3	5	3	3		5	5	3	2		3		3	4	6	3				2		4		2
WP_032685363.1	MULTISPECIES: 30S ribosomal protein S10 [Francisella]	7	6	5	6	7	2	6	5	7	2	8		3	6	6	6	8	6	4	5	5	4	4		6	4	6	2	3	4	5	5	2	2	2	2	3			2	2	2	2		2
WP_032728531.1	cupin [Francisella tularensis]			2						3			2								3			3			5	4	3							4	2
WP_032728695.1	hypothetical protein [Francisella tularensis]	3	2	3	2	2	4	2			3		2	2	2	4	2		3		2	4		2							5	4	3			2
WP_032730085.1	MULTISPECIES: SPFH domain-containing protein [Francisella]			3	3			3		3		2	2	5	2		2	3								2		2							2
WP_033144288.1	type 1 glutamine amidotransferase domain-containing protein [Francisella tularensis]	6	4	6	3	2	3	4	2	7	4	4	3	2	4	4	5	2	5	6	3	4	3	2	3	8	3	4	4	3	3	3	5	3	3	3	3
WP_050376534.1	hypothetical protein [Francisella tularensis]			3			2			2			3	2			4								2															3			2			3
WP_076730823.1	ATP-dependent zinc metalloprotease FtsH [Francisella tularensis]	4	8	9	4	4	8	5	6	10	10	6	8	9	8	4	7	2	10	2	3		4	9	9	2	9	9	3	3	5	2	4	8	7	6	3						3
WP_080513892.1	ABC transporter [Francisella tularensis]						2			2				2														2			2	2		2	3	2
WP_080513899.1	glutamine amidotransferase subunit PdxT [Francisella tularensis]		3	2		2	2			3												3						2	2							2	2
WP_080513902.1	Fe-S cluster assembly protein SufD [Francisella tularensis]	2			2	2					2	2		2				2		3	2		3					2				3			3
WP_080513908.1	bifunctional (p)ppGpp synthetase/guanosine-3',5'-bis(diphosphate) 3'-pyrophosphohydrolase [Francisella tularensis]				3	2		2				2		2			2	3																	2
WP_080513913.1	intracellular growth locus [Francisella tularensis]	2		3	2	2	3	2	2	2	3			2		4			2					3		2	2		2				3	2	2		3				2
WP_080513920.1	hypothetical protein [Francisella tularensis]		2	3	2			2		3	3							2	2								2	2					2
WP_080513923.1	aminopeptidase N [Francisella tularensis]		2	2	2	2	2	2	5	6	3	4	2	2	2	5			4			3			3		5	4	2	2	5	2		3	3	3	2
WP_080513932.1	MULTISPECIES: hypothetical protein [Francisella]		2	2			2			2			4			2											2	2						2		4	3
[truncated: 24 more columns]

## Sheet: Notes
Distribution Statement: Approved for public release; distribution is unlimited
Column identifier descriptions:
Column ID	Description
Protein	RefSeq protein locus ID
Description	Protein annotation description
Fn_0_PBS_A_R1	Dataset: F. novicida, day 0, PBS stabilized, biological replicate A, technical (LC-MS/MS) replicate 1
Fn_0_PBS_A_R2	Dataset: F. novicida, day 0, PBS stabilized, biological replicate A, technical (LC-MS/MS) replicate 2
Fn_0_PBS_A_R3	Dataset: F. novicida, day 0, PBS stabilized, biological replicate A, technical (LC-MS/MS) replicate 3
Fn_0_PBS_B_R1	Dataset: F. novicida, day 0, PBS stabilized, biological replicate B, technical (LC-MS/MS) replicate 1
Fn_0_PBS_B_R2	Dataset: F. novicida, day 0, PBS stabilized, biological replicate B, technical (LC-MS/MS) replicate 2
Fn_0_PBS_B_R3	Dataset: F. novicida, day 0, PBS stabilized, biological replicate B, technical (LC-MS/MS) replicate 3
Fn_0_PBS_C_R1	Dataset: F. novicida, day 0, PBS stabilized, biological replicate C, technical (LC-MS/MS) replicate 1
Fn_0_PBS_C_R2	Dataset: F. novicida, day 0, PBS stabilized, biological replicate C, technical (LC-MS/MS) replicate 2
Fn_0_PBS_C_R3	Dataset: F. novicida, day 0, PBS stabilized, biological replicate C, technical (LC-MS/MS) replicate 3
Fn_7_PBS_A_R1	Dataset: F. novicida, day 7, PBS stabilized, biological replicate A, technical (LC-MS/MS) replicate 1
Fn_7_PBS_A_R2	Dataset: F. novicida, day 7, PBS stabilized, biological replicate A, technical (LC-MS/MS) replicate 2
Fn_7_PBS_A_R3	Dataset: F. novicida, day 7, PBS stabilized, biological replicate A, technical (LC-MS/MS) replicate 3
Fn_7_PBS_B_R1	Dataset: F. novicida, day 7, PBS stabilized, biological replicate B, technical (LC-MS/MS) replicate 1
Fn_7_PBS_B_R2	Dataset: F. novicida, day 7, PBS stabilized, biological replicate B, technical (LC-MS/MS) replicate 2
Fn_7_PBS_B_R3	Dataset: F. novicida, day 7, PBS stabilized, biological replicate B, technical (LC-MS/MS) replicate 3
Fn_7_PBS_C_R1	Dataset: F. novicida, day 7, PBS stabilized, biological replicate C, technical (LC-MS/MS) replicate 1
Fn_7_PBS_C_R2	Dataset: F. novicida, day 7, PBS stabilized, biological replicate C, technical (LC-MS/MS) replicate 2
Fn_7_PBS_C_R3	Dataset: F. novicida, day 7, PBS stabilized, biological replicate C, technical (LC-MS/MS) replicate 3
Fn_21_PBS_A_R1	Dataset: F. novicida, day 21, PBS stabilized, biological replicate A, technical (LC-MS/MS) replicate 1
Fn_21_PBS_A_R2	Dataset: F. novicida, day 21, PBS stabilized, biological replicate A, technical (LC-MS/MS) replicate 2
Fn_21_PBS_A_R3	Dataset: F. novicida, day 21, PBS stabilized, biological replicate A, technical (LC-MS/MS) replicate 3
Fn_21_PBS_B_R1	Dataset: F. novicida, day 21, PBS stabilized, biological replicate B, technical (LC-MS/MS) replicate 1
Fn_21_PBS_B_R2	Dataset: F. novicida, day 21, PBS stabilized, biological replicate B, technical (LC-MS/MS) replicate 2
Fn_21_PBS_B_R3	Dataset: F. novicida, day 21, PBS stabilized, biological replicate B, technical (LC-MS/MS) replicate 3
Fn_21_PBS_C_R1	Dataset: F. novicida, day 21, PBS stabilized, biological replicate C, technical (LC-MS/MS) replicate 1
Fn_21_PBS_C_R2	Dataset: F. novicida, day 21, PBS stabilized, biological replicate C, technical (LC-MS/MS) replicate 2
Fn_21_PBS_C_R3	Dataset: F. novicida, day 21, PBS stabilized, biological replicate C, technical (LC-MS/MS) replicate 3
Fn_45_PBS_A_R1	Dataset: F. novicida, day 45, PBS stabilized, biological replicate A, technical (LC-MS/MS) replicate 1
Fn_45_PBS_A_R2	Dataset: F. novicida, day 45, PBS stabilized, biological replicate A, technical (LC-MS/MS) replicate 2
Fn_45_PBS_A_R3	Dataset: F. novicida, day 45, PBS stabilized, biological replicate A, technical (LC-MS/MS) replicate 3
Fn_45_PBS_B_R1	Dataset: F. novicida, day 45, PBS stabilized, biological replicate B, technical (LC-MS/MS) replicate 1
Fn_45_PBS_B_R2	Dataset: F. novicida, day 45, PBS stabilized, biological replicate B, technical (LC-MS/MS) replicate 2
Fn_45_PBS_B_R3	Dataset: F. novicida, day 45, PBS stabilized, biological replicate B, technical (LC-MS/MS) replicate 3
Fn_45_PBS_C_R1	Dataset: F. novicida, day 45, PBS stabilized, biological replicate C, technical (LC-MS/MS) replicate 1
Fn_45_PBS_C_R2	Dataset: F. novicida, day 45, PBS stabilized, biological replicate C, technical (LC-MS/MS) replicate 2
Fn_45_PBS_C_R3	Dataset: F. novicida, day 45, PBS stabilized, biological replicate C, technical (LC-MS/MS) replicate 3
Fn_0_XG_A_R1	Dataset: F. novicida, day 0, XG stabilized, biological replicate A, technical (LC-MS/MS) replicate 1
Fn_0_XG_A_R2	Dataset: F. novicida, day 0, XG stabilized, biological replicate A, technical (LC-MS/MS) replicate 2
Fn_0_XG_A_R3	Dataset: F. novicida, day 0, XG stabilized, biological replicate A, technical (LC-MS/MS) replicate 3
Fn_0_XG_B_R1	Dataset: F. novicida, day 0, XG stabilized, biological replicate B, technical (LC-MS/MS) replicate 1
Fn_0_XG_B_R2	Dataset: F. novicida, day 0, XG stabilized, biological replicate B, technical (LC-MS/MS) replicate 2
Fn_0_XG_B_R3	Dataset: F. novicida, day 0, XG stabilized, biological replicate B, technical (LC-MS/MS) replicate 3
Fn_0_XG_C_R1	Dataset: F. novicida, day 0, XG stabilized, biological replicate C, technical (LC-MS/MS) replicate 1
Fn_0_XG_C_R2	Dataset: F. novicida, day 0, XG stabilized, biological replicate C, technical (LC-MS/MS) replicate 2
Fn_0_XG_C_R3	Dataset: F. novicida, day 0, XG stabilized, biological replicate C, technical (LC-MS/MS) replicate 3
Fn_7_XG_A_R1	Dataset: F. novicida, day 7, XG stabilized, biological replicate A, technical (LC-MS/MS) replicate 1
Fn_7_XG_A_R2	Dataset: F. novicida, day 7, XG stabilized, biological replicate A, technical (LC-MS/MS) replicate 2
Fn_7_XG_A_R3	Dataset: F. novicida, day 7, XG stabilized, biological replicate A, technical (LC-MS/MS) replicate 3
Fn_7_XG_B_R1	Dataset: F. novicida, day 7, XG stabilized, biological replicate B, technical (LC-MS/MS) replicate 1
Fn_7_XG_B_R2	Dataset: F. novicida, day 7, XG stabilized, biological replicate B, technical (LC-MS/MS) replicate 2
Fn_7_XG_B_R3	Dataset: F. novicida, day 7, XG stabilized, biological replicate B, technical (LC-MS/MS) replicate 3
Fn_7_XG_C_R1	Dataset: F. novicida, day 7, XG stabilized, biological replicate C, technical (LC-MS/MS) replicate 1
Fn_7_XG_C_R2	Dataset: F. novicida, day 7, XG stabilized, biological replicate C, technical (LC-MS/MS) replicate 2
Fn_7_XG_C_R3	Dataset: F. novicida, day 7, XG stabilized, biological replicate C, technical (LC-MS/MS) replicate 3
Fn_21_XG_A_R1	Dataset: F. novicida, day 21, XG stabilized, biological replicate A, technical (LC-MS/MS) replicate 1
Fn_21_XG_A_R2	Dataset: F. novicida, day 21, XG stabilized, biological replicate A, technical (LC-MS/MS) replicate 2
Fn_21_XG_A_R3	Dataset: F. novicida, day 21, XG stabilized, biological replicate A, technical (LC-MS/MS) replicate 3
Fn_21_XG_B_R1	Dataset: F. novicida, day 21, XG stabilized, biological replicate B, technical (LC-MS/MS) replicate 1
Fn_21_XG_B_R2	Dataset: F. novicida, day 21, XG stabilized, biological replicate B, technical (LC-MS/MS) replicate 2
Fn_21_XG_B_R3	Dataset: F. novicida, day 21, XG stabilized, biological replicate B, technical (LC-MS/MS) replicate 3
Fn_21_XG_C_R1	Dataset: F. novicida, day 21, XG stabilized, biological replicate C, technical (LC-MS/MS) replicate 1
Fn_21_XG_C_R2	Dataset: F. novicida, day 21, XG stabilized, biological replicate C, technical (LC-MS/MS) replicate 2
Fn_21_XG_C_R3	Dataset: F. novicida, day 21, XG stabilized, biological replicate C, technical (LC-MS/MS) replicate 3
Fn_45_XG_A_R1	Dataset: F. novicida, day 45, XG stabilized, biological replicate A, technical (LC-MS/MS) replicate 1
Fn_45_XG_A_R2	Dataset: F. novicida, day 45, XG stabilized, biological replicate A, technical (LC-MS/MS) replicate 2
Fn_45_XG_A_R3	Dataset: F. novicida, day 45, XG stabilized, biological replicate A, technical (LC-MS/MS) replicate 3
Fn_45_XG_B_R1	Dataset: F. novicida, day 45, XG stabilized, biological replicate B, technical (LC-MS/MS) replicate 1
Fn_45_XG_B_R2	Dataset: F. novicida, day 45, XG stabilized, biological replicate B, technical (LC-MS/MS) replicate 2
Fn_45_XG_B_R3	Dataset: F. novicida, day 45, XG stabilized, biological replicate B, technical (LC-MS/MS) replicate 3
Fn_45_XG_C_R1	Dataset: F. novicida, day 45, XG stabilized, biological replicate C, technical (LC-MS/MS) replicate 1
Fn_45_XG_C_R2	Dataset: F. novicida, day 45, XG stabilized, biological replicate C, technical (LC-MS/MS) replicate 2
Fn_45_XG_C_R3	Dataset: F. novicida, day 45, XG stabilized, biological replicate C, technical (LC-MS/MS) replicate 3
